# Supplementary material for: Deletion of mFICD AMPylase alters cytokine secretion and affects visual short-term learning in vivo
Source: J Biol Chem. 2021 Aug 19;297(3):100991. doi: 10.1016/j.jbc.2021.100991 (PMC8441161; doi:10.1016/j.jbc.2021.100991)
Supplement: Table S1 [file mmc2.xlsx]

## Sheet: Experimental details
	Experimental details: Eluates from Streptavidin-modified agarose beads were reduced, alkylated and digested with trypsin (cleaves at the C-terminal side of lysine and arginine amino acid residues) at 37 °C overnight. Prior to sample reduction, one sample per condition was spiked with 10 ng (samples MEF wt; 6P-ATP #1 and MEF KO; 6P-ATP #1) or 1 ng (NoCells; 6P-ATP #1) of a standard protein (NP_001…

## Sheet: Total Spectrum Counts
					Total spectrum count
Visible?	Starred?	Identified Proteins	Accession Number	Molecular Weight	MEF wt; 6P-ATP #1	MEF wt; 6P-ATP #2	MEF-KO; 6P-ATP #1	MEF KO; 6P-ATP #2	NoCells; 6P-ATP #1
TRUE	Empty	ALBU_BOVIN Serum albumin - Bos taurus (Bovine).	P02769.4	69 kDa	1304	1937	1619	1502	1614
TRUE	Empty	Cluster of actin, cytoplasmic 1 [Homo sapiens] (NP_001092.1)	NP_001092.1 [15]	42 kDa	137	135	8	15	5
TRUE	Empty	glyceraldehyde-3-phosphate dehydrogenase isoform 1 [Homo sapiens]	NP_001276674.1 (+2)	36 kDa	83	110
TRUE	Empty	SAV_STRAV RecName: Full=Streptavidin; Flags: Precursor	P22629.1	19 kDa	67	83
TRUE	Empty	Cluster of tubulin beta chain isoform b [Homo sapiens] (NP_821133.1)	NP_821133.1 [9]	50 kDa	61	91		4
TRUE	Empty	Cluster of pyruvate kinase PKM isoform a [Homo sapiens] (NP_002645.3)	NP_002645.3 [14]	58 kDa	60	55	54	61	37
TRUE	Empty	Cluster of alpha-enolase isoform 1 [Homo sapiens] (NP_001419.1)	NP_001419.1 [3]	47 kDa	58	85
TRUE	Empty	Cluster of heat shock cognate 71 kDa protein isoform 1 [Homo sapiens] (NP_006588.1)	NP_006588.1 [3]	71 kDa	37	51
TRUE	Empty	78 kDa glucose-regulated protein precursor [Homo sapiens]	NP_005338.1	72 kDa	31	37
TRUE	Empty	60 kDa heat shock protein, mitochondrial [Homo sapiens]	NP_002147.2 (+1)	61 kDa	27	32	4		2
TRUE	Empty	Cluster of vimentin [Homo sapiens] (NP_003371.2)	NP_003371.2 [9]	54 kDa	25	54
TRUE	Empty	Cluster of tropomyosin alpha-3 chain isoform Tpm3.1cy [Homo sapiens] (NP_705935.1)	NP_705935.1 [13]	29 kDa	25	28
TRUE	Empty	Cluster of tubulin alpha-1B chain [Homo sapiens] (NP_006073.2)	NP_006073.2 [10]	50 kDa	24	31
TRUE	Empty	filamin-A isoform 2 [Homo sapiens]	NP_001104026.1 (+1)	281 kDa	23	53		3
TRUE	Empty	elongation factor 2 [Homo sapiens]	NP_001952.1	95 kDa	22	34
TRUE	Empty	transketolase isoform 1 [Homo sapiens]	NP_001055.1 (+3)	68 kDa	21	42	2	4
TRUE	Empty	peptidyl-prolyl cis-trans isomerase A isoform 1 [Homo sapiens]	NP_066953.1	18 kDa	21	31		3
TRUE	Empty	Cluster of carbamoyl-phosphate synthase [ammonia], mitochondrial isoform a precursor [Homo sapiens] (NP_001116105.1)	NP_001116105.1 [5]	166 kDa	20	40
TRUE	Empty	Cluster of elongation factor 1-alpha 1 [Homo sapiens] (NP_001393.1)	NP_001393.1 [3]	50 kDa	18	17
TRUE	Empty	Cluster of phosphoglycerate kinase 1 [Homo sapiens] (NP_000282.1)	NP_000282.1 [2]	45 kDa	18	17
TRUE	Empty	lamin isoform A [Homo sapiens]	NP_733821.1	74 kDa	18	23
TRUE	Empty	transitional endoplasmic reticulum ATPase isoform 1 [Homo sapiens]	NP_009057.1	89 kDa	18	20
TRUE	Empty	stress-70 protein, mitochondrial precursor [Homo sapiens]	NP_004125.3	74 kDa	17	47
TRUE	Empty	ATP-citrate synthase isoform 1 [Homo sapiens]	NP_001087.2 (+2)	121 kDa	16	23
TRUE	Empty	protein disulfide-isomerase A3 precursor [Homo sapiens]	NP_005304.3	57 kDa	14	24
TRUE	Empty	Cluster of heat shock 70 kDa protein 1A [Homo sapiens] (NP_005336.3)	NP_005336.3 [4]	70 kDa	12	29
TRUE	Empty	Cluster of alpha-actinin-4 isoform 1 [Homo sapiens] (NP_004915.2)	NP_004915.2 [16]	105 kDa	12	21
TRUE	Empty	Cluster of moesin [Homo sapiens] (NP_002435.1)	NP_002435.1 [10]	68 kDa	12	10
TRUE	Empty	protein disulfide-isomerase precursor [Homo sapiens]	NP_000909.2	57 kDa	12	21	2	6
TRUE	Empty	peroxiredoxin-1 [Homo sapiens]	NP_001189360.1 (+3)	22 kDa	11	11	3	6	5
TRUE	Empty	neuroblast differentiation-associated protein AHNAK isoform 1 [Homo sapiens]	NP_001333374.1 (+3)	629 kDa	11	14
TRUE	Empty	ATP synthase subunit beta, mitochondrial precursor [Homo sapiens]	NP_001677.2	57 kDa	11	15
TRUE	Empty	annexin A2 isoform 2 [Homo sapiens]	NP_001002857.1 (+4)	39 kDa	10	18
TRUE	Empty	triosephosphate isomerase isoform 1 [Homo sapiens]	NP_000356.1 (+1)	27 kDa	10	14
TRUE	Empty	fructose-bisphosphate aldolase A isoform 1 [Homo sapiens]	NP_000025.1 (+7)	39 kDa	10	11
TRUE	Empty	malate dehydrogenase, mitochondrial isoform 1 precursor [Homo sapiens]	NP_005909.2	36 kDa	10	13
TRUE	Empty	Cluster of 14-3-3 protein epsilon [Homo sapiens] (NP_006752.1)	NP_006752.1 [18]	29 kDa	9	20
TRUE	Empty	glucose-6-phosphate isomerase isoform 2 [Homo sapiens]	NP_000166.2 (+6)	63 kDa	9	12	2
TRUE	Empty	nucleolin [Homo sapiens]	NP_005372.2	77 kDa	9
TRUE	Empty	L-lactate dehydrogenase B chain isoform LDHB [Homo sapiens]	NP_001167568.1 (+1)	37 kDa	9	13
TRUE	Empty	transgelin-2 isoform b [Homo sapiens]	NP_001264152.1 (+2)	22 kDa	9	11
TRUE	Empty	L-lactate dehydrogenase A chain isoform 1 [Homo sapiens]	NP_005557.1	37 kDa	8	15		4
TRUE	Empty	receptor of activated protein C kinase 1 [Homo sapiens]	NP_006089.1	35 kDa	8	12
TRUE	Empty	profilin-1 [Homo sapiens]	NP_005013.1	15 kDa	8	12
TRUE	Empty	40S ribosomal protein S3 isoform 1 [Homo sapiens]	NP_000996.2 (+1)	27 kDa	8	9
TRUE	Empty	heterogeneous nuclear ribonucleoprotein U isoform b [Homo sapiens]	NP_004492.2 (+4)	89 kDa	8	11
TRUE	Empty	Cluster of polyadenylate-binding protein 1 [Homo sapiens] (NP_002559.2)	NP_002559.2 [6]	71 kDa	8	25
TRUE	Empty	Cluster of NME1-NME2 protein [Homo sapiens] (NP_001018146.1)	NP_001018146.1 [3]	30 kDa	8	15
TRUE	Empty	threonine--tRNA ligase, cytoplasmic isoform 1 [Homo sapiens]	NP_001245366.1 (+1)	83 kDa	8	7
TRUE	Empty	heat shock protein beta-1 [Homo sapiens]	NP_001531.1	23 kDa	7	15
TRUE	Empty	40S ribosomal protein S4, X isoform [Homo sapiens]	NP_000998.1	30 kDa	7	9		3
TRUE	Empty	ATP synthase subunit alpha, mitochondrial isoform a precursor [Homo sapiens]	NP_001001937.1 (+1)	60 kDa	7	14
TRUE	Empty	40S ribosomal protein S3a isoform 1 [Homo sapiens]	NP_000997.1	30 kDa	7	12
TRUE	Empty	Cluster of neutral alpha-glucosidase AB isoform 2 precursor [Homo sapiens] (NP_938148.1)	NP_938148.1 [2]	107 kDa	7	7
TRUE	Empty	serpin H1 precursor [Homo sapiens]	NP_001193943.1 (+2)	46 kDa	7	9
TRUE	Empty	adenosylhomocysteinase isoform 1 [Homo sapiens]	NP_000678.1 (+2)	48 kDa	7	9
TRUE	Empty	60S ribosomal protein L7 [Homo sapiens]	NP_000962.2	29 kDa	7	7
TRUE	Empty	GTP-binding nuclear protein Ran isoform 1 [Homo sapiens]	NP_006316.1 (+1)	24 kDa	7	14
TRUE	Empty	calreticulin precursor [Homo sapiens]	NP_004334.1	48 kDa	6	9
TRUE	Empty	60S ribosomal protein L10a [Homo sapiens]	NP_009035.3	25 kDa	6	24
TRUE	Empty	60S ribosomal protein L4 [Homo sapiens]	NP_000959.2	48 kDa	6	5
TRUE	Empty	40S ribosomal protein S8 [Homo sapiens]	NP_001003.1	24 kDa	6	7
TRUE	Empty	peptidyl-prolyl cis-trans isomerase FKBP4 [Homo sapiens]	NP_002005.1	52 kDa	6	9		3
TRUE	Empty	PREDICTED: inosine-5'-monophosphate dehydrogenase 2 isoform X1 [Homo sapiens]	XP_006713191.1	66 kDa	6	5
TRUE	Empty	glutathione S-transferase P [Homo sapiens]	NP_000843.1	23 kDa	5	8
TRUE	Empty	heterogeneous nuclear ribonucleoprotein A1 isoform a [Homo sapiens]	NP_002127.1 (+3)	34 kDa	5	5
TRUE	Empty	Cluster of 60S acidic ribosomal protein P2 [Homo sapiens] (NP_000995.1)	NP_000995.1 [2]	12 kDa	5	11
TRUE	Empty	Cluster of heterogeneous nuclear ribonucleoproteins C1/C2 isoform a [Homo sapiens] (NP_001070910.1)	NP_001070910.1 [14]	34 kDa	5	12
TRUE	Empty	peroxiredoxin-6 [Homo sapiens]	NP_004896.1	25 kDa	5	7
TRUE	Empty	10 kDa heat shock protein, mitochondrial [Homo sapiens]	NP_002148.1	11 kDa	5	5
TRUE	Empty	heterogeneous nuclear ribonucleoproteins A2/B1 isoform B1 [Homo sapiens]	NP_112533.1 (+1)	37 kDa	5	7
TRUE	Empty	40S ribosomal protein S16 isoform 1 [Homo sapiens]	NP_001011.1	16 kDa	5
TRUE	Empty	fascin [Homo sapiens]	NP_003079.1	55 kDa	5	13
TRUE	Empty	Cluster of myosin-9 [Homo sapiens] (NP_002464.1)	NP_002464.1 [19]	227 kDa	4	7
TRUE	Empty	heat shock protein HSP 90-beta isoform a [Homo sapiens]	NP_001258898.1 (+3)	83 kDa	4	3
TRUE	Empty	elongation factor Tu, mitochondrial precursor [Homo sapiens]	NP_003312.3 (+1)	50 kDa	4	8
TRUE	Empty	phosphoglycerate mutase 1 isoform 1 [Homo sapiens]	NP_002620.1	29 kDa	4	18
TRUE	Empty	C-1-tetrahydrofolate synthase, cytoplasmic [Homo sapiens]	NP_005947.3	102 kDa	4	4
TRUE	Empty	histone H4 [Homo sapiens]	NP_001029249.1 (+13)	11 kDa	4	11
TRUE	Empty	40S ribosomal protein S18 [Homo sapiens]	NP_072045.1	18 kDa	4	5
TRUE	Empty	Cluster of rab GDP dissociation inhibitor beta isoform 1 [Homo sapiens] (NP_001485.2)	NP_001485.2 [3]	51 kDa	4	5
TRUE	Empty	Cluster of serine hydroxymethyltransferase, mitochondrial isoform 3 [Homo sapiens] (NP_001159829.1)	NP_001159829.1 [10]	53 kDa	4	8
TRUE	Empty	peptidyl-prolyl cis-trans isomerase B precursor [Homo sapiens]	NP_000933.1	24 kDa	4	9
TRUE	Empty	cofilin-1 [Homo sapiens]	NP_005498.1	19 kDa	4	6
TRUE	Empty	Cluster of nucleophosmin isoform 1 [Homo sapiens] (NP_001341935.1)	NP_001341935.1 [3]	33 kDa	3	6
TRUE	Empty	heterogeneous nuclear ribonucleoprotein K isoform c [Homo sapiens]	NP_001305115.1 (+11)	49 kDa	3	7
TRUE	Empty	60S ribosomal protein L6 isoform 1 [Homo sapiens]	NP_000961.2 (+8)	33 kDa	3	9
TRUE	Empty	bifunctional purine biosynthesis protein PURH [Homo sapiens]	NP_004035.2 (+1)	65 kDa	3	4
TRUE	Empty	proliferation-associated protein 2G4 [Homo sapiens]	NP_006182.2	44 kDa	3
TRUE	Empty	60S ribosomal protein L7a [Homo sapiens]	NP_000963.1	30 kDa	3	7
TRUE	Empty	myosin light polypeptide 6 isoform 1 [Homo sapiens]	NP_066299.2 (+1)	17 kDa	3
TRUE	Empty	elongation factor 1-gamma [Homo sapiens]	NP_001395.1	50 kDa	3	9
TRUE	Empty	glutamate dehydrogenase 1, mitochondrial isoform a precursor [Homo sapiens]	NP_005262.1	61 kDa	3
TRUE	Empty	Cluster of histone H2A type 1-C [Homo sapiens] (NP_003503.1)	NP_003503.1 [17]	14 kDa	3	4
TRUE	Empty	60S ribosomal protein L5 [Homo sapiens]	NP_000960.2	34 kDa	2	12
TRUE	Empty	heat shock 70 kDa protein 4 [Homo sapiens]	NP_002145.3	94 kDa	2	9
TRUE	Empty	40S ribosomal protein S9 isoform a [Homo sapiens]	NP_001004.2 (+3)	23 kDa	2	6
TRUE	Empty	40S ribosomal protein SA isoform 2 [Homo sapiens]	NP_001291217.1 (+1)	33 kDa	2	7
TRUE	Empty	eukaryotic translation initiation factor 5A-1 isoform B [Homo sapiens]	NP_001137233.1 (+3)	17 kDa	2	9
TRUE	Empty	PREDICTED: creatine kinase B-type isoform X1 [Homo sapiens]	XP_016876440.1	45 kDa	2	8
TRUE	Empty	stress-induced-phosphoprotein 1 isoform a [Homo sapiens]	NP_001269581.1 (+1)	68 kDa	2	4
TRUE	Empty	60S ribosomal protein L12 [Homo sapiens]	NP_000967.1	18 kDa	2	10
TRUE	Empty	40S ribosomal protein S13 [Homo sapiens]	NP_001008.1	17 kDa	2	5
TRUE	Empty	annexin A5 [Homo sapiens]	NP_001145.1	36 kDa	2	2
TRUE	Empty	heat shock protein HSP 90-alpha isoform 2 [Homo sapiens]	NP_005339.3 (+1)	85 kDa	2	12
TRUE	Empty	40S ribosomal protein S15a [Homo sapiens]	NP_001010.2 (+1)	15 kDa	2
TRUE	Empty	histone H2B type 1-M [Homo sapiens]	NP_003512.1	14 kDa	2	3
TRUE	Empty	high mobility group protein B1 [Homo sapiens]	NP_001300821.1 (+2)	25 kDa	2	5
TRUE	Empty	heat shock protein 105 kDa isoform 2 [Homo sapiens]	NP_001273432.1 (+3)	92 kDa	2	3
TRUE	Empty	aspartate aminotransferase, mitochondrial isoform 1 precursor [Homo sapiens]	NP_002071.2	48 kDa	2	13
TRUE	Empty	protein SET isoform 1 [Homo sapiens]	NP_001116293.1 (+7)	33 kDa	2	3
TRUE	Empty	6-phosphogluconate dehydrogenase, decarboxylating isoform 3 [Homo sapiens]	NP_001291381.1 (+1)	52 kDa	2	2
TRUE	Empty	40S ribosomal protein S2 [Homo sapiens]	NP_002943.2	31 kDa	2
TRUE	Empty	peroxiredoxin-2 [Homo sapiens]	NP_005800.3	22 kDa	2	2
TRUE	Empty	Cluster of ATP-dependent RNA helicase DDX39A [Homo sapiens] (NP_005795.2)	NP_005795.2 [4]	49 kDa	2	8
TRUE	Empty	60S ribosomal protein L23a [Homo sapiens]	NP_000975.2	18 kDa	2
TRUE	Empty	collagen alpha-1(I) chain preproprotein [Homo sapiens]	NP_000079.2 (+1)	139 kDa	2	7
TRUE	Empty	40S ribosomal protein S14 [Homo sapiens]	NP_001020241.1 (+2)	16 kDa	2	5
TRUE	Empty	Cluster of proteasome subunit alpha type-7 [Homo sapiens] (NP_002783.1)	NP_002783.1 [4]	28 kDa	2	5
TRUE	Empty	fatty acid synthase [Homo sapiens]	NP_004095.4 (+1)	273 kDa			6	17	4
TRUE	Empty	serine-threonine kinase receptor-associated protein [Homo sapiens]	NP_009109.3	38 kDa				6	4
TRUE	Empty	enoyl-CoA hydratase, mitochondrial [Homo sapiens]	NP_004083.3	31 kDa					3
TRUE	Empty	pirin [Homo sapiens]	NP_001018119.1 (+1)	32 kDa					3
TRUE	Empty	cystatin-B [Homo sapiens]	NP_000091.1	11 kDa					2
TRUE	Empty	caspase-14 precursor [Homo sapiens]	NP_036246.1	28 kDa				2	2
TRUE	Empty	apolipoprotein C-III precursor [Homo sapiens]	NP_000031.1	11 kDa
TRUE	Empty	ubiquitin-like modifier-activating enzyme 1 [Homo sapiens]	NP_003325.2 (+8)	118 kDa		7
TRUE	Empty	4F2 cell-surface antigen heavy chain isoform b [Homo sapiens]	NP_001012680.1 (+3)	68 kDa		14
TRUE	Empty	Cluster of ATP-dependent 6-phosphofructokinase, platelet type isoform 4 [Homo sapiens] (NP_001309997.1)	NP_001309997.1 [6]	80 kDa		2
TRUE	Empty	60S ribosomal protein L24 [Homo sapiens]	NP_000977.1	18 kDa		6
TRUE	Empty	60S ribosomal protein L14 [Homo sapiens]	NP_001030168.1 (+1)	23 kDa
TRUE	Empty	hsc70-interacting protein isoform 2 [Homo sapiens]	NP_001265518.1 (+1)	40 kDa		8
TRUE	Empty	60S ribosomal protein L3 isoform a [Homo sapiens]	NP_000958.1	46 kDa		6
TRUE	Empty	40S ribosomal protein S11 [Homo sapiens]	NP_001006.1	18 kDa
TRUE	Empty	filamin-B isoform 1 [Homo sapiens]	NP_001157789.1 (+4)	282 kDa		2	3	3
TRUE	Empty	protein disulfide-isomerase A4 precursor [Homo sapiens]	NP_004902.1	73 kDa
TRUE	Empty	glucose-6-phosphate 1-dehydrogenase isoform a [Homo sapiens]	NP_000393.4 (+2)	62 kDa		8
TRUE	Empty	protein/nucleic acid deglycase DJ-1 [Homo sapiens]	NP_001116849.1 (+2)	20 kDa
TRUE	Empty	elongation factor 1-delta isoform 1 [Homo sapiens]	NP_001123525.2 (+18)	71 kDa		5
TRUE	Empty	isocitrate dehydrogenase [NADP] cytoplasmic [Homo sapiens]	NP_001269315.1 (+2)	47 kDa
TRUE	Empty	annexin A1 [Homo sapiens]	NP_000691.1 (+2)	39 kDa		4
TRUE	Empty	glucosidase 2 subunit beta isoform 2 precursor [Homo sapiens]	NP_001001329.1 (+8)	59 kDa
TRUE	Empty	40S ribosomal protein S12 [Homo sapiens]	NP_001007.2	15 kDa		4
TRUE	Empty	endoplasmin precursor [Homo sapiens]	NP_003290.1	92 kDa		11
TRUE	Empty	peroxiredoxin-4 precursor [Homo sapiens]	NP_006397.1 (+1)	31 kDa		3
TRUE	Empty	Cluster of RNA-binding protein FUS isoform 2 [Homo sapiens] (NP_001164105.1)	NP_001164105.1 [10]	53 kDa
TRUE	Empty	plasminogen activator inhibitor 1 RNA-binding protein isoform 1 [Homo sapiens]	NP_001018077.1	45 kDa		3
TRUE	Empty	phosphatidylethanolamine-binding protein 1 [Homo sapiens]	NP_002558.1	21 kDa
TRUE	Empty	proteasome subunit alpha type-6 isoform a [Homo sapiens]	NP_002782.1	27 kDa
TRUE	Empty	citrate synthase, mitochondrial precursor [Homo sapiens]	NP_004068.2	52 kDa
TRUE	Empty	40S ribosomal protein S7 [Homo sapiens]	NP_001002.1	22 kDa
TRUE	Empty	multifunctional protein ADE2 isoform 2 [Homo sapiens]	NP_001072992.1 (+1)	47 kDa		6
TRUE	Empty	aconitate hydratase, mitochondrial precursor [Homo sapiens]	NP_001089.1	85 kDa
TRUE	Empty	nascent polypeptide-associated complex subunit alpha isoform b [Homo sapiens]	NP_001106672.1 (+12)	23 kDa		8
TRUE	Empty	WD repeat-containing protein 1 isoform 1 [Homo sapiens]	NP_059830.1 (+1)	66 kDa
TRUE	Empty	protein arginine N-methyltransferase 1 isoform 1 [Homo sapiens]	NP_001527.3 (+5)	42 kDa
TRUE	Empty	40S ribosomal protein S5 [Homo sapiens]	NP_001000.2	23 kDa
TRUE	Empty	Cluster of calumenin isoform c precursor [Homo sapiens] (NP_001186600.1)	NP_001186600.1 [4]	38 kDa
TRUE	Empty	60S ribosomal protein L22 [Homo sapiens]	NP_000974.1	15 kDa		3
TRUE	Empty	splicing factor, proline- and glutamine-rich [Homo sapiens]	NP_005057.1 (+4)	76 kDa				3
TRUE	Empty	transferrin receptor protein 1 isoform 1 [Homo sapiens]	NP_001121620.1 (+1)	85 kDa
TRUE	Empty	Cluster of histone-binding protein RBBP4 isoform b [Homo sapiens] (NP_001128727.1)	NP_001128727.1 [4]	48 kDa		6
TRUE	Empty	ubiquitin-40S ribosomal protein S27a precursor [Homo sapiens]	NP_001129064.1 (+2)	18 kDa
TRUE	Empty	lupus La protein [Homo sapiens]	NP_001281074.1 (+1)	47 kDa
TRUE	Empty	protein S100-A4 [Homo sapiens]	NP_002952.1 (+1)	12 kDa
TRUE	Empty	endoplasmic reticulum resident protein 29 isoform 1 precursor [Homo sapiens]	NP_006808.1	29 kDa
TRUE	Empty	succinyl-CoA:3-ketoacid coenzyme A transferase 1, mitochondrial precursor [Homo sapiens]	NP_000427.1	56 kDa		6
TRUE	Empty	60S ribosomal protein L13 isoform 1 [Homo sapiens]	NP_000968.2 (+1)	24 kDa		6
TRUE	Empty	40S ribosomal protein S19 isoform 1 [Homo sapiens]	NP_001013.1 (+2)	16 kDa		3
TRUE	Empty	60S ribosomal protein L23 [Homo sapiens]	NP_000969.1	15 kDa		6
TRUE	Empty	heterogeneous nuclear ribonucleoprotein L isoform b [Homo sapiens]	NP_001005335.1 (+3)	51 kDa
TRUE	Empty	heterogeneous nuclear ribonucleoprotein Q isoform 3 [Homo sapiens]	NP_001153146.1 (+5)	59 kDa
TRUE	Empty	kynureninase isoform a [Homo sapiens]	NP_001186170.1 (+1)	52 kDa
TRUE	Empty	clathrin heavy chain 1 isoform 2 [Homo sapiens]	NP_001275582.1 (+2)	192 kDa		2
TRUE	Empty	isocitrate dehydrogenase [NADP], mitochondrial isoform 2 [Homo sapiens]	NP_001276839.1 (+1)	45 kDa
TRUE	Empty	peroxiredoxin-5, mitochondrial isoform S [Homo sapiens]	NP_001345445.1	17 kDa
TRUE	Empty	60S ribosomal protein L27 [Homo sapiens]	NP_000979.1 (+2)	16 kDa		5
TRUE	Empty	proliferating cell nuclear antigen [Homo sapiens]	NP_002583.1 (+1)	29 kDa		6
TRUE	Empty	farnesyl pyrophosphate synthase isoform a [Homo sapiens]	NP_001129293.1 (+5)	48 kDa		5
TRUE	Empty	deoxyuridine 5'-triphosphate nucleotidohydrolase, mitochondrial isoform 2 [Homo sapiens]	NP_001939.1	18 kDa
TRUE	Empty	T-complex protein 1 subunit theta isoform 1 [Homo sapiens]	NP_006576.2	60 kDa		5
TRUE	Empty	60S ribosomal protein L9 [Homo sapiens]	NP_000652.2 (+1)	22 kDa
TRUE	Empty	60S ribosomal protein L18 isoform 1 [Homo sapiens]	NP_000970.1	22 kDa		6
TRUE	Empty	40S ribosomal protein S6 [Homo sapiens]	NP_001001.2	29 kDa
TRUE	Empty	40S ribosomal protein S20 isoform 2 [Homo sapiens]	NP_001014.1 (+1)	13 kDa		6
TRUE	Empty	asparagine--tRNA ligase, cytoplasmic [Homo sapiens]	NP_004530.1 (+1)	63 kDa
TRUE	Empty	Cluster of heterogeneous nuclear ribonucleoprotein H [Homo sapiens] (NP_001244222.1)	NP_001244222.1 [19]	49 kDa		7
TRUE	Empty	malate dehydrogenase, cytoplasmic isoform 2 [Homo sapiens]	NP_001186040.1	39 kDa		2
TRUE	Empty	heterogeneous nuclear ribonucleoprotein D0 isoform c [Homo sapiens]	NP_002129.2 (+1)	33 kDa
TRUE	Empty	transaldolase [Homo sapiens]	NP_006746.1	38 kDa
TRUE	Empty	phosphoribosylformylglycinamidine synthase [Homo sapiens]	NP_036525.1	145 kDa		2
TRUE	Empty	hemoglobin subunit beta [Homo sapiens]	NP_000509.1	16 kDa
TRUE	Empty	NAD(P)H dehydrogenase [quinone] 1 isoform a [Homo sapiens]	NP_000894.1 (+3)	31 kDa
TRUE	Empty	gelsolin isoform b [Homo sapiens]	NP_001121134.1 (+15)	81 kDa
TRUE	Empty	cysteine and glycine-rich protein 1 isoform 3 [Homo sapiens]	NP_001180499.1 (+3)	20 kDa
TRUE	Empty	heterogeneous nuclear ribonucleoprotein A3 isoform b [Homo sapiens]	NP_001317176.1 (+5)	37 kDa		3
TRUE	Empty	lamin-B1 isoform 1 [Homo sapiens]	NP_005564.1	66 kDa		4
TRUE	Empty	40S ribosomal protein S25 [Homo sapiens]	NP_001019.1	14 kDa		4
TRUE	Empty	galectin-1 [Homo sapiens]	NP_002296.1	15 kDa		2
TRUE	Empty	electron transfer flavoprotein subunit alpha, mitochondrial isoform a [Homo sapiens]	NP_000117.1	35 kDa		5
TRUE	Empty	60S ribosomal protein L27a [Homo sapiens]	NP_000981.1	17 kDa
TRUE	Empty	thioredoxin domain-containing protein 5 isoform 3 [Homo sapiens]	NP_001139021.1 (+1)	36 kDa
TRUE	Empty	annexin A6 isoform 1 [Homo sapiens]	NP_001146.2 (+2)	76 kDa		6
TRUE	Empty	X-ray repair cross-complementing protein 6 isoform 1 [Homo sapiens]	NP_001275905.1 (+2)	70 kDa		2
TRUE	Empty	heterogeneous nuclear ribonucleoprotein A/B isoform b [Homo sapiens]	NP_004490.2 (+1)	31 kDa		3
TRUE	Empty	T-complex protein 1 subunit gamma isoform c [Homo sapiens]	NP_001008800.1	56 kDa
TRUE	Empty	protein RCC2 [Homo sapiens]	NP_001129676.1 (+1)	56 kDa
TRUE	Empty	dihydropyrimidinase-related protein 2 isoform 1 [Homo sapiens]	NP_001184222.1	74 kDa
TRUE	Empty	glycine--tRNA ligase isoform 2 [Homo sapiens]	NP_001303701.1 (+1)	78 kDa		5
TRUE	Empty	fatty acid-binding protein, epidermal [Homo sapiens]	NP_001435.1	15 kDa		4
TRUE	Empty	26S proteasome regulatory subunit 6A [Homo sapiens]	NP_002795.2 (+1)	49 kDa
TRUE	Empty	S-adenosylmethionine synthase isoform type-2 [Homo sapiens]	NP_005902.1	44 kDa		5
TRUE	Empty	thioredoxin-dependent peroxide reductase, mitochondrial isoform a precursor [Homo sapiens]	NP_006784.1	28 kDa
TRUE	Empty	nuclear autoantigenic sperm protein isoform 2 [Homo sapiens]	NP_002473.2 (+2)	85 kDa
TRUE	Empty	macrophage migration inhibitory factor [Homo sapiens]	NP_002406.1	12 kDa
TRUE	Empty	puromycin-sensitive aminopeptidase isoform 2 [Homo sapiens]	NP_001317186.1 (+1)	103 kDa		5
TRUE	Empty	carbonyl reductase [NADPH] 1 isoform 1 [Homo sapiens]	NP_001748.1	30 kDa
TRUE	Empty	tryptophan--tRNA ligase, cytoplasmic isoform a [Homo sapiens]	NP_004175.2 (+11)	53 kDa		8
TRUE	Empty	40S ribosomal protein S24 isoform c [Homo sapiens]	NP_001017.1 (+5)	15 kDa		3
TRUE	Empty	fumarate hydratase, mitochondrial [Homo sapiens]	NP_000134.2	55 kDa		6
TRUE	Empty	spectrin alpha chain, non-erythrocytic 1 isoform 1 [Homo sapiens]	NP_001123910.1 (+15)	285 kDa		14
TRUE	Empty	chloride intracellular channel protein 1 [Homo sapiens]	NP_001274522.1 (+2)	27 kDa
TRUE	Empty	vinculin isoform VCL [Homo sapiens]	NP_003364.1 (+1)	117 kDa
TRUE	Empty	far upstream element-binding protein 2 [Homo sapiens]	NP_003676.2 (+4)	73 kDa
TRUE	Empty	histidine triad nucleotide-binding protein 1 [Homo sapiens]	NP_005331.1	14 kDa		4
TRUE	Empty	heterogeneous nuclear ribonucleoprotein R isoform 2 [Homo sapiens]	NP_005817.1 (+1)	71 kDa
TRUE	Empty	splicing factor 3B subunit 3 [Homo sapiens]	NP_036558.3	136 kDa		6
TRUE	Empty	60S ribosomal protein L38 [Homo sapiens]	NP_000990.1 (+1)	8 kDa
TRUE	Empty	thioredoxin isoform 1 [Homo sapiens]	NP_003320.2	12 kDa
TRUE	Empty	nuclease-sensitive element-binding protein 1 [Homo sapiens]	NP_004550.2	36 kDa
TRUE	Empty	inorganic pyrophosphatase [Homo sapiens]	NP_066952.1	33 kDa
TRUE	Empty	phosphoserine aminotransferase isoform 1 [Homo sapiens]	NP_478059.1	40 kDa
TRUE	Empty	60S ribosomal protein L36 [Homo sapiens]	NP_056229.2 (+1)	12 kDa
TRUE	Empty	60S ribosomal protein L21 [Homo sapiens]	NP_000973.2	19 kDa
TRUE	Empty	60S ribosomal protein L30 [Homo sapiens]	NP_000980.1	13 kDa
TRUE	Empty	complement component 1 Q subcomponent-binding protein, mitochondrial precursor [Homo sapiens]	NP_001203.1	31 kDa		3
TRUE	Empty	nucleosome assembly protein 1-like 1 isoform 2 [Homo sapiens]	NP_001294853.1 (+5)	45 kDa
TRUE	Empty	phenylalanine--tRNA ligase beta subunit [Homo sapiens]	NP_005678.3	66 kDa		12
TRUE	Empty	proteasome subunit alpha type-1 isoform 2 [Homo sapiens]	NP_002777.1 (+1)	30 kDa
TRUE	Empty	small nuclear ribonucleoprotein-associated protein N [Homo sapiens]	NP_001336383.1 (+16)	25 kDa
TRUE	Empty	60S ribosomal protein L18a [Homo sapiens]	NP_000971.1	21 kDa		3
TRUE	Empty	Cluster of 40S ribosomal protein S10 [Homo sapiens] (NP_001005.1)	NP_001005.1 [4]	19 kDa
TRUE	Empty	ribonucleoside-diphosphate reductase large subunit isoform 1 [Homo sapiens]	NP_001024.1	90 kDa		2
TRUE	Empty	DNA-(apurinic or apyrimidinic site) lyase [Homo sapiens]	NP_001231178.1 (+3)	36 kDa
TRUE	Empty	hepatoma-derived growth factor isoform a [Homo sapiens]	NP_004485.1	27 kDa
TRUE	Empty	histone H1.2 [Homo sapiens]	NP_005310.1	21 kDa
TRUE	Empty	40S ribosomal protein S17 [Homo sapiens]	NP_001012.1	16 kDa		4
TRUE	Empty	Cluster of ADP/ATP translocase 1 [Homo sapiens] (NP_001142.2)	NP_001142.2 [3]	33 kDa
TRUE	Empty	aldehyde dehydrogenase, mitochondrial isoform 1 precursor [Homo sapiens]	NP_000681.2	56 kDa		4
TRUE	Empty	thioredoxin reductase 1, cytoplasmic isoform 5 [Homo sapiens]	NP_001087240.1 (+5)	71 kDa
TRUE	Empty	proteasome subunit alpha type-4 isoform 1 [Homo sapiens]	NP_001096137.1 (+2)	29 kDa
TRUE	Empty	tRNA (cytosine(34)-C(5))-methyltransferase isoform 2 [Homo sapiens]	NP_001180384.1 (+1)	82 kDa
TRUE	Empty	serine/threonine-protein phosphatase 2A catalytic subunit alpha isoform isoform 1 [Homo sapiens]	NP_002706.1	36 kDa
TRUE	Empty	proteasome subunit beta type-1 [Homo sapiens]	NP_002784.1	26 kDa
TRUE	Empty	tyrosine--tRNA ligase, cytoplasmic [Homo sapiens]	NP_003671.1	59 kDa
TRUE	Empty	succinate dehydrogenase [ubiquinone] flavoprotein subunit, mitochondrial isoform 1 [Homo sapiens]	NP_004159.2 (+2)	73 kDa
TRUE	Empty	tubulin-specific chaperone A isoform 2 [Homo sapiens]	NP_004598.1	13 kDa
TRUE	Empty	heterogeneous nuclear ribonucleoprotein M isoform a [Homo sapiens]	NP_005959.2 (+3)	78 kDa
TRUE	Empty	acidic leucine-rich nuclear phosphoprotein 32 family member A [Homo sapiens]	NP_006296.1	29 kDa
TRUE	Empty	Cluster of myosin regulatory light chain 12B [Homo sapiens] (NP_001138416.1)	NP_001138416.1 [8]	20 kDa		12
TRUE	Empty	Cluster of ras GTPase-activating protein-binding protein 1 [Homo sapiens] (NP_005745.1)	NP_005745.1 [16]	52 kDa
TRUE	Empty	Cluster of K1M1_SHEEP Keratin, type I microfibrillar 48 kDa, component 8C-1 OS=Ovis aries PE=1 SV=2 (P02534.2)	P02534.2 [4]	47 kDa		4
TRUE	Empty	adenylosuccinate lyase isoform a [Homo sapiens]	NP_000017.1 (+2)	55 kDa		10
TRUE	Empty	cyclin-dependent kinase inhibitor 2A isoform p16INK4a [Homo sapiens]	NP_000068.1 (+3)	17 kDa
TRUE	Empty	dihydrolipoyl dehydrogenase, mitochondrial isoform 1 precursor [Homo sapiens]	NP_000099.2 (+1)	54 kDa		2
TRUE	Empty	hemoglobin subunit alpha [Homo sapiens]	NP_000508.1 (+1)	15 kDa
TRUE	Empty	60S ribosomal protein L17 isoform a [Homo sapiens]	NP_000976.1 (+7)	21 kDa		6
TRUE	Empty	60S ribosomal protein L10 isoform a [Homo sapiens]	NP_001290553.1 (+2)	25 kDa
TRUE	Empty	reticulocalbin-1 precursor [Homo sapiens]	NP_002892.1	39 kDa
TRUE	Empty	myeloid-derived growth factor precursor [Homo sapiens]	NP_061980.1	19 kDa
TRUE	Empty	serine--tRNA ligase, cytoplasmic isoform b [Homo sapiens]	NP_001317598.1 (+1)	61 kDa
TRUE	Empty	small nuclear ribonucleoprotein Sm D1 isoform 1 [Homo sapiens]	NP_008869.1	13 kDa
TRUE	Empty	proteasome subunit beta type-2 isoform 1 [Homo sapiens]	NP_002785.1	23 kDa
TRUE	Empty	prostaglandin E synthase 3 isoform b [Homo sapiens]	NP_001269530.1 (+6)	16 kDa				3
TRUE	Empty	translationally-controlled tumor protein isoform 1 [Homo sapiens]	NP_001273201.1 (+1)	23 kDa
TRUE	Empty	Cluster of RNA-binding motif protein, X chromosome isoform 1 [Homo sapiens] (NP_002130.2)	NP_002130.2 [3]	42 kDa
TRUE	Empty	glutathione reductase, mitochondrial isoform 1 precursor [Homo sapiens]	NP_000628.2 (+3)	56 kDa		4
TRUE	Empty	non-POU domain-containing octamer-binding protein isoform 1 [Homo sapiens]	NP_001138880.1 (+2)	54 kDa				10
TRUE	Empty	pre-mRNA-splicing factor ATP-dependent RNA helicase DHX15 [Homo sapiens]	NP_001349.2	91 kDa
TRUE	Empty	eukaryotic translation initiation factor 2 subunit 3 [Homo sapiens]	NP_001406.1	51 kDa
TRUE	Empty	eukaryotic initiation factor 4A-I isoform 1 [Homo sapiens]	NP_001407.1	46 kDa
TRUE	Empty	3-hydroxyacyl-CoA dehydrogenase type-2 isoform 1 [Homo sapiens]	NP_004484.1	27 kDa		4
TRUE	Empty	3-ketoacyl-CoA thiolase, mitochondrial [Homo sapiens]	NP_006102.2	42 kDa
TRUE	Empty	40S ribosomal protein S27 isoform 1 [Homo sapiens]	NP_001021.1	9 kDa
TRUE	Empty	regulator of chromosome condensation isoform a [Homo sapiens]	NP_001041659.1 (+3)	48 kDa
TRUE	Empty	26S proteasome non-ATPase regulatory subunit 2 isoform 1 [Homo sapiens]	NP_002799.3	100 kDa
TRUE	Empty	actin-related protein 2/3 complex subunit 1B [Homo sapiens]	NP_005711.1 (+2)	41 kDa
TRUE	Empty	60S ribosomal protein L8 [Homo sapiens]	NP_000964.1 (+4)	28 kDa
TRUE	Empty	small nuclear ribonucleoprotein Sm D3 [Homo sapiens]	NP_001265585.1 (+1)	14 kDa
TRUE	Empty	asparagine synthetase [glutamine-hydrolyzing] isoform b [Homo sapiens]	NP_001171546.1 (+4)	62 kDa
TRUE	Empty	caprin-1 isoform 1 [Homo sapiens]	NP_005889.3 (+2)	78 kDa
TRUE	Empty	Cluster of ran-specific GTPase-activating protein isoform 1 [Homo sapiens] (NP_001265568.1)	NP_001265568.1 [4]	32 kDa
TRUE	Empty	Cluster of serine/arginine-rich splicing factor 6 [Homo sapiens] (NP_006266.2)	NP_006266.2 [8]	40 kDa
TRUE	Empty	Cluster of nucleolar RNA helicase 2 isoform 1 [Homo sapiens] (NP_004719.2)	NP_004719.2 [9]	87 kDa		3
TRUE	Empty	transgelin [Homo sapiens]	NP_001001522.1 (+1)	23 kDa		4
TRUE	Empty	40S ribosomal protein S15 isoform 2 [Homo sapiens]	NP_001009.1 (+1)	17 kDa
TRUE	Empty	dihydrolipoyllysine-residue succinyltransferase component of 2-oxoglutarate dehydrogenase complex, mitochondrial isoform 1 precursor [Homo sapiens]	NP_001924.2	49 kDa
TRUE	Empty	26S proteasome regulatory subunit 10B [Homo sapiens]	NP_002797.3	46 kDa		3
TRUE	Empty	protein S100-A7 [Homo sapiens]	NP_002954.2	11 kDa		2
TRUE	Empty	vacuolar protein sorting-associated protein 35 [Homo sapiens]	NP_060676.2	92 kDa		4
TRUE	Empty	DNA damage-binding protein 1 [Homo sapiens]	NP_001914.3	127 kDa
TRUE	Empty	isocitrate dehydrogenase [NAD] subunit alpha, mitochondrial precursor [Homo sapiens]	NP_005521.1 (+1)	40 kDa		3
TRUE	Empty	very long-chain specific acyl-CoA dehydrogenase, mitochondrial isoform 1 precursor [Homo sapiens]	NP_000009.1 (+1)	70 kDa
TRUE	Empty	mitotic checkpoint protein BUB3 isoform b [Homo sapiens]	NP_001007794.1 (+1)	37 kDa
TRUE	Empty	40S ribosomal protein S26 [Homo sapiens]	NP_001020.2 (+1)	13 kDa
TRUE	Empty	aspartate aminotransferase, cytoplasmic [Homo sapiens]	NP_002070.1	46 kDa
TRUE	Empty	spermidine synthase [Homo sapiens]	NP_003123.2	34 kDa		4
TRUE	Empty	ruvB-like 1 isoform 1 [Homo sapiens]	NP_003698.1	50 kDa
TRUE	Empty	procollagen-lysine,2-oxoglutarate 5-dioxygenase 2 isoform 1 precursor [Homo sapiens]	NP_891988.1 (+2)	87 kDa		5
TRUE	Empty	S-methyl-5'-thioadenosine phosphorylase [Homo sapiens]	NP_002442.2	31 kDa		2
TRUE	Empty	serine/arginine-rich splicing factor 2 [Homo sapiens]	NP_001182356.1 (+2)	25 kDa
TRUE	Empty	aldose reductase isoform 1 [Homo sapiens]	NP_001619.1	36 kDa
TRUE	Empty	calmodulin-2 isoform 1 [Homo sapiens]	NP_001292553.1 (+5)	22 kDa		3
TRUE	Empty	purine nucleoside phosphorylase [Homo sapiens]	NP_000261.2	32 kDa
TRUE	Empty	superoxide dismutase [Mn], mitochondrial isoform A precursor [Homo sapiens]	NP_000627.2 (+4)	25 kDa
TRUE	Empty	40S ribosomal protein S28 [Homo sapiens]	NP_001022.1	8 kDa
TRUE	Empty	UDP-glucose 6-dehydrogenase isoform 3 [Homo sapiens]	NP_001171630.1 (+2)	44 kDa
TRUE	Empty	protein disulfide-isomerase A6 isoform a [Homo sapiens]	NP_001269633.1 (+3)	54 kDa
TRUE	Empty	T-complex protein 1 subunit zeta isoform a [Homo sapiens]	NP_001753.1	58 kDa		4
TRUE	Empty	sorbitol dehydrogenase [Homo sapiens]	NP_003095.2	38 kDa		4
TRUE	Empty	60S ribosomal protein L32 [Homo sapiens]	NP_000985.1 (+2)	16 kDa
TRUE	Empty	proteasome subunit beta type-5 isoform 1 [Homo sapiens]	NP_002788.1	28 kDa		3
TRUE	Empty	60S ribosomal protein L11 isoform 1 [Homo sapiens]	NP_000966.2	20 kDa
TRUE	Empty	hypoxanthine-guanine phosphoribosyltransferase [Homo sapiens]	NP_000185.1	25 kDa
TRUE	Empty	procollagen-lysine,2-oxoglutarate 5-dioxygenase 1 isoform 2 precursor [Homo sapiens]	NP_000293.2 (+1)	84 kDa
TRUE	Empty	glycogen phosphorylase, liver form isoform 2 [Homo sapiens]	NP_001157412.1 (+1)	93 kDa		2
TRUE	Empty	T-complex protein 1 subunit eta isoform d [Homo sapiens]	NP_001159757.1 (+3)	55 kDa
TRUE	Empty	heterogeneous nuclear ribonucleoprotein D-like isoform b [Homo sapiens]	NP_001193929.1 (+1)	40 kDa
TRUE	Empty	proteasome subunit beta type-4 [Homo sapiens]	NP_002787.2	29 kDa
TRUE	Empty	acidic leucine-rich nuclear phosphoprotein 32 family member B [Homo sapiens]	NP_006392.1	29 kDa		3
TRUE	Empty	transforming protein RhoA isoform 1 precursor [Homo sapiens]	NP_001300870.1 (+2)	22 kDa		2
TRUE	Empty	ubiquitin carboxyl-terminal hydrolase 19 isoform 5 [Homo sapiens]	NP_001338027.1 (+13)	151 kDa
TRUE	Empty	casein alpha-S2 [Bos taurus]	NP_776953.1	26 kDa
TRUE	Empty	cytosolic acyl coenzyme A thioester hydrolase isoform hBACHa [Homo sapiens]	NP_009205.3 (+2)	40 kDa
TRUE	Empty	Cluster of ras-related protein Rab-10 [Homo sapiens] (NP_057215.3)	NP_057215.3 [11]	23 kDa
TRUE	Empty	Cluster of K2M2_SHEEP Keratin, type II microfibrillar, component 7C OS=Ovis aries PE=1 SV=1 (P15241.1)	P15241.1 [3]	54 kDa
TRUE	Empty	aldehyde dehydrogenase X, mitochondrial precursor [Homo sapiens]	NP_000683.3 (+1)	57 kDa
TRUE	Empty	60S acidic ribosomal protein P0 [Homo sapiens]	NP_000993.1 (+1)	34 kDa
TRUE	Empty	lysine--tRNA ligase isoform 1 [Homo sapiens]	NP_001123561.1 (+1)	71 kDa		2
TRUE	Empty	F-actin-capping protein subunit beta isoform 4 [Homo sapiens]	NP_001269091.1 (+1)	34 kDa				2
TRUE	Empty	talin-1 [Homo sapiens]	NP_006280.3	270 kDa
TRUE	Empty	60S ribosomal protein L31 isoform 1 [Homo sapiens]	NP_000984.1 (+2)	14 kDa
TRUE	Empty	proteasome subunit alpha type-5 isoform 1 [Homo sapiens]	NP_002781.2	26 kDa
TRUE	Empty	cathepsin D preproprotein [Homo sapiens]	NP_001900.1	45 kDa
TRUE	Empty	stathmin isoform b [Homo sapiens]	NP_001138926.1 (+3)	20 kDa		3
TRUE	Empty	Cluster of acylamino-acid-releasing enzyme [Homo sapiens] (NP_001631.3)	NP_001631.3 [6]	81 kDa
TRUE	Empty	Cluster of acidic leucine-rich nuclear phosphoprotein 32 family member E isoform 3 [Homo sapiens] (NP_001129951.1)	NP_001129951.1 [7]	25 kDa
TRUE	Empty	leucine--tRNA ligase, cytoplasmic isoform 3 [Homo sapiens]	NP_001304893.1 (+4)	129 kDa
TRUE	Empty	DNA replication licensing factor MCM6 [Homo sapiens]	NP_005906.2	93 kDa
TRUE	Empty	nucleosome assembly protein 1-like 4 [Homo sapiens]	NP_005960.1	43 kDa
TRUE	Empty	protein arginine N-methyltransferase 5 isoform a [Homo sapiens]	NP_006100.2	73 kDa
TRUE	Empty	interleukin enhancer-binding factor 3 isoform e [Homo sapiens]	NP_001131145.1 (+8)	77 kDa
TRUE	Empty	T-complex protein 1 subunit beta isoform 1 [Homo sapiens]	NP_006422.1	57 kDa
TRUE	Empty	hydroxyacyl-coenzyme A dehydrogenase, mitochondrial isoform 1 precursor [Homo sapiens]	NP_001171634.2 (+2)	36 kDa
TRUE	Empty	2-oxoglutarate dehydrogenase, mitochondrial isoform 3 precursor [Homo sapiens]	NP_001158508.1 (+4)	116 kDa
TRUE	Empty	60S ribosomal protein L35 [Homo sapiens]	NP_009140.1	15 kDa
TRUE	Empty	electron transfer flavoprotein subunit beta isoform 2 [Homo sapiens]	NP_001014763.1 (+1)	37 kDa
TRUE	Empty	Cluster of probable ATP-dependent RNA helicase DDX5 isoform a [Homo sapiens] (NP_001307524.1)	NP_001307524.1 [6]	69 kDa
TRUE	Empty	medium-chain specific acyl-CoA dehydrogenase, mitochondrial isoform a precursor [Homo sapiens]	NP_000007.1 (+3)	47 kDa
TRUE	Empty	plectin isoform 1c [Homo sapiens]	NP_000436.2 (+20)	518 kDa
TRUE	Empty	septin-2 isoform a [Homo sapiens]	NP_001008491.1 (+39)	41 kDa
TRUE	Empty	delta(3,5)-Delta(2,4)-dienoyl-CoA isomerase, mitochondrial precursor [Homo sapiens]	NP_001389.2 (+1)	36 kDa
TRUE	Empty	eukaryotic translation initiation factor 2 subunit 1 [Homo sapiens]	NP_004085.1	36 kDa
TRUE	Empty	actin-related protein 3 isoform 1 [Homo sapiens]	NP_005712.1	47 kDa		5
TRUE	Empty	peptidyl-prolyl cis-trans isomerase FKBP1A isoform a [Homo sapiens]	NP_000792.1 (+1)	12 kDa
TRUE	Empty	alcohol dehydrogenase [NADP(+)] [Homo sapiens]	NP_001189342.1 (+3)	37 kDa
TRUE	Empty	leukotriene A-4 hydrolase isoform 1 [Homo sapiens]	NP_000886.1 (+1)	69 kDa
TRUE	Empty	thioredoxin domain-containing protein 17 [Homo sapiens]	NP_116120.1	14 kDa		3
TRUE	Empty	poly(rC)-binding protein 1 [Homo sapiens]	NP_006187.2	37 kDa		2
TRUE	Empty	60S ribosomal protein L28 isoform 2 [Homo sapiens]	NP_000982.2 (+4)	16 kDa
TRUE	Empty	suprabasin isoform 1 precursor [Homo sapiens]	NP_001159506.1 (+3)	61 kDa
TRUE	Empty	enoyl-CoA delta isomerase 1, mitochondrial isoform 2 precursor [Homo sapiens]	NP_001171500.1 (+1)	31 kDa
TRUE	Empty	T-complex protein 1 subunit delta isoform b [Homo sapiens]	NP_001243650.1 (+1)	55 kDa		3
TRUE	Empty	ras-related protein Rab-7a [Homo sapiens]	NP_004628.4	23 kDa		3
TRUE	Empty	UV excision repair protein RAD23 homolog B isoform 1 [Homo sapiens]	NP_002865.1	43 kDa
TRUE	Empty	60S ribosomal protein L13a isoform 1 [Homo sapiens]	NP_036555.1	24 kDa
TRUE	Empty	aldo-keto reductase family 1 member C3 isoform 2 [Homo sapiens]	NP_001240837.1 (+1)	37 kDa
TRUE	Empty	Cluster of pyruvate dehydrogenase E1 component subunit alpha, somatic form, mitochondrial isoform 2 precursor [Homo sapiens] (NP_001166925.1)	NP_001166925.1 [3]	48 kDa
TRUE	Empty	ATP-dependent 6-phosphofructokinase, muscle type isoform 2 [Homo sapiens]	NP_000280.1 (+22)	85 kDa
TRUE	Empty	filamin-C isoform b [Homo sapiens]	NP_001120959.1 (+1)	287 kDa		3
TRUE	Empty	matrin-3 isoform a [Homo sapiens]	NP_001181883.1 (+3)	95 kDa
TRUE	Empty	nucleoprotein TPR [Homo sapiens]	NP_003283.2	267 kDa
TRUE	Empty	actin-related protein 2 isoform a [Homo sapiens]	NP_001005386.1	45 kDa
TRUE	Empty	60S ribosomal protein L15 isoform 1 [Homo sapiens]	NP_001240308.1 (+4)	24 kDa
TRUE	Empty	LIM and SH3 domain protein 1 isoform a [Homo sapiens]	NP_006139.1	30 kDa
TRUE	Empty	ERO1-like protein alpha precursor [Homo sapiens]	NP_055399.1 (+1)	54 kDa
TRUE	Empty	cytosol aminopeptidase [Homo sapiens]	NP_056991.2	56 kDa
TRUE	Empty	1,4-alpha-glucan-branching enzyme [Homo sapiens]	NP_000149.3	80 kDa
TRUE	Empty	S-formylglutathione hydrolase [Homo sapiens]	NP_001975.1 (+2)	31 kDa		3
TRUE	Empty	ribosome biogenesis protein BRX1 homolog [Homo sapiens]	NP_060791.3	41 kDa
TRUE	Empty	eukaryotic translation initiation factor 4B isoform 1 [Homo sapiens]	NP_001287750.1 (+2)	70 kDa
TRUE	Empty	ATP-dependent RNA helicase A [Homo sapiens]	NP_001348.2	141 kDa		4
TRUE	Empty	alanine--tRNA ligase, cytoplasmic [Homo sapiens]	NP_001596.2	107 kDa
TRUE	Empty	serine/threonine-protein phosphatase PP1-beta catalytic subunit isoform 1 [Homo sapiens]	NP_002700.1 (+1)	37 kDa
TRUE	Empty	procollagen galactosyltransferase 1 precursor [Homo sapiens]	NP_078932.2	72 kDa
TRUE	Empty	small nuclear ribonucleoprotein Sm D2 isoform 1 [Homo sapiens]	NP_004588.1 (+1)	14 kDa
TRUE	Empty	transcription intermediary factor 1-beta [Homo sapiens]	NP_005753.1	89 kDa
TRUE	Empty	dnaJ homolog subfamily A member 1 isoform 1 [Homo sapiens]	NP_001530.1	45 kDa		2
TRUE	Empty	rho GDP-dissociation inhibitor 1 isoform a [Homo sapiens]	NP_001172006.1 (+5)	23 kDa
TRUE	Empty	CD44 antigen isoform 1 precursor [Homo sapiens]	NP_000601.3 (+27)	82 kDa
TRUE	Empty	pyruvate dehydrogenase E1 component subunit beta, mitochondrial isoform 1 precursor [Homo sapiens]	NP_000916.2 (+2)	39 kDa
TRUE	Empty	heterogeneous nuclear ribonucleoprotein H3 isoform a [Homo sapiens]	NP_001309363.1 (+11)	37 kDa
TRUE	Empty	RNA-binding protein EWS isoform 3 [Homo sapiens]	NP_001156757.1 (+28)	68 kDa
TRUE	Empty	proteasome subunit beta type-6 isoform 1 precursor [Homo sapiens]	NP_002789.1	25 kDa
TRUE	Empty	serine/arginine-rich splicing factor 3 [Homo sapiens]	NP_003008.1	19 kDa
TRUE	Empty	F-actin-capping protein subunit alpha-1 [Homo sapiens]	NP_006126.1 (+2)	33 kDa
TRUE	Empty	40S ribosomal protein S29 isoform 1 [Homo sapiens]	NP_001023.1	7 kDa
TRUE	Empty	dihydropyrimidinase-related protein 3 isoform 1 [Homo sapiens]	NP_001184223.1	74 kDa
TRUE	Empty	protein-glutamine gamma-glutamyltransferase 2 isoform a [Homo sapiens]	NP_001310245.1 (+4)	77 kDa
TRUE	Empty	proteasome subunit alpha type-2 [Homo sapiens]	NP_002778.1	26 kDa
TRUE	Empty	26S proteasome non-ATPase regulatory subunit 11 [Homo sapiens]	NP_001257411.1 (+1)	47 kDa
TRUE	Empty	adenylyl cyclase-associated protein 1 isoform a [Homo sapiens]	NP_001099000.1 (+13)	52 kDa
TRUE	Empty	DNA replication licensing factor MCM2 [Homo sapiens]	NP_004517.2	102 kDa		7
TRUE	Empty	fructose-bisphosphate aldolase C [Homo sapiens]	NP_005156.1 (+2)	39 kDa
TRUE	Empty	xaa-Pro aminopeptidase 1 isoform 2 [Homo sapiens]	NP_001161076.1 (+9)	72 kDa
TRUE	Empty	cytosolic non-specific dipeptidase isoform 1 [Homo sapiens]	NP_060705.2 (+4)	53 kDa
TRUE	Empty	Cluster of ARPC4-TTLL3 fusion protein [Homo sapiens] (NP_001185722.1)	NP_001185722.1 [3]	72 kDa
TRUE	Empty	Cluster of histidine--tRNA ligase, cytoplasmic isoform 3 [Homo sapiens] (NP_001244970.1)	NP_001244970.1 [9]	55 kDa
TRUE	Empty	obg-like ATPase 1 isoform 3 [Homo sapiens]	NP_001315617.1 (+1)	42 kDa
TRUE	Empty	splicing factor 3B subunit 2 [Homo sapiens]	NP_006833.2 (+3)	100 kDa		3
TRUE	Empty	myosin-10 isoform 1 [Homo sapiens]	NP_001242941.1 (+12)	233 kDa
TRUE	Empty	interleukin enhancer-binding factor 2 isoform 2 [Homo sapiens]	NP_001254738.1 (+1)	39 kDa
TRUE	Empty	PDZ and LIM domain protein 5 isoform a [Homo sapiens]	NP_006448.4 (+3)	64 kDa
TRUE	Empty	UMP-CMP kinase isoform a [Homo sapiens]	NP_057392.1	26 kDa
TRUE	Empty	trifunctional purine biosynthetic protein adenosine-3 isoform 1 [Homo sapiens]	NP_000810.1 (+6)	108 kDa
TRUE	Empty	26S proteasome regulatory subunit 4 isoform b [Homo sapiens]	NP_001317141.1 (+2)	41 kDa
TRUE	Empty	60 kDa SS-A/Ro ribonucleoprotein isoform 1 [Homo sapiens]	NP_001035828.1 (+10)	59 kDa
TRUE	Empty	actin-related protein 2/3 complex subunit 3 isoform 1 [Homo sapiens]	NP_001265485.1 (+1)	21 kDa
TRUE	Empty	116 kDa U5 small nuclear ribonucleoprotein component isoform b [Homo sapiens]	NP_001136077.1 (+2)	105 kDa
TRUE	Empty	60S ribosomal protein L35a [Homo sapiens]	NP_000987.2 (+1)	13 kDa
TRUE	Empty	T-complex protein 1 subunit epsilon isoform c [Homo sapiens]	NP_001293083.1 (+1)	54 kDa
TRUE	Empty	40S ribosomal protein S21 [Homo sapiens]	NP_001015.1	9 kDa
TRUE	Empty	X-ray repair cross-complementing protein 5 [Homo sapiens]	NP_066964.1	83 kDa
TRUE	Empty	heterogeneous nuclear ribonucleoprotein U-like protein 2 [Homo sapiens]	NP_001073027.1	85 kDa
TRUE	Empty	proteasome subunit alpha type-3 isoform 1 [Homo sapiens]	NP_002779.1 (+1)	28 kDa
TRUE	Empty	Cluster of kinesin-1 heavy chain [Homo sapiens] (NP_004512.1)	NP_004512.1 [4]	110 kDa
TRUE	Empty	ATP-dependent RNA helicase DDX3X isoform 3 [Homo sapiens]	NP_001180346.1 (+3)	71 kDa
TRUE	Empty	DNA replication licensing factor MCM3 isoform 1 [Homo sapiens]	NP_002379.3	96 kDa
TRUE	Empty	26S proteasome non-ATPase regulatory subunit 3 [Homo sapiens]	NP_002800.2	61 kDa
TRUE	Empty	glyoxylate reductase/hydroxypyruvate reductase [Homo sapiens]	NP_036335.1 (+2)	36 kDa
TRUE	Empty	caldesmon isoform 2 [Homo sapiens]	NP_004333.1 (+9)	63 kDa
TRUE	Empty	phosphoenolpyruvate carboxykinase [GTP], mitochondrial isoform 3 [Homo sapiens]	NP_001278485.1 (+2)	56 kDa
TRUE	Empty	ADP-sugar pyrophosphatase isoform 2 [Homo sapiens]	NP_001308576.1 (+1)	24 kDa		3
TRUE	Empty	palmitoyl-protein thioesterase 1 isoform 1 precursor [Homo sapiens]	NP_000301.1	34 kDa		2
TRUE	Empty	platelet-activating factor acetylhydrolase IB subunit beta isoform e [Homo sapiens]	NP_001296360.1 (+2)	20 kDa
TRUE	Empty	26S proteasome regulatory subunit 6B isoform 1 [Homo sapiens]	NP_006494.1 (+1)	47 kDa
TRUE	Empty	phosphoglucomutase-1 isoform 1 [Homo sapiens]	NP_002624.2	61 kDa
TRUE	Empty	prefoldin subunit 2 [Homo sapiens]	NP_036526.2	17 kDa
TRUE	Empty	D-3-phosphoglycerate dehydrogenase [Homo sapiens]	NP_006614.2 (+4)	57 kDa
TRUE	Empty	leucine-rich repeat-containing protein 59 [Homo sapiens]	NP_060979.2	35 kDa
TRUE	Empty	pregnancy zone protein precursor [Homo sapiens]	NP_002855.2 (+8)	164 kDa
TRUE	Empty	procollagen-lysine,2-oxoglutarate 5-dioxygenase 3 precursor [Homo sapiens]	NP_001075.1	85 kDa
TRUE	Empty	cytochrome c [Homo sapiens]	NP_061820.1	12 kDa
TRUE	Empty	heat shock protein 75 kDa, mitochondrial isoform 2 [Homo sapiens]	NP_001258978.1 (+1)	74 kDa
TRUE	Empty	SUMO-activating enzyme subunit 2 [Homo sapiens]	NP_005490.1 (+1)	71 kDa
TRUE	Empty	T-complex protein 1 subunit alpha isoform a [Homo sapiens]	NP_110379.2	60 kDa
TRUE	Empty	3-ketoacyl-CoA thiolase, peroxisomal isoform a [Homo sapiens]	NP_001598.1 (+2)	44 kDa
TRUE	Empty	alcohol dehydrogenase class-3 [Homo sapiens]	NP_000662.3	40 kDa		3
TRUE	Empty	programmed cell death protein 6 isoform 2 [Homo sapiens]	NP_001254485.1 (+2)	22 kDa
TRUE	Empty	glutathione S-transferase Mu 3 [Homo sapiens]	NP_000840.2	27 kDa
TRUE	Empty	high mobility group protein B2 [Homo sapiens]	NP_001124160.1 (+2)	24 kDa
TRUE	Empty	aspartate--tRNA ligase, cytoplasmic isoform 2 [Homo sapiens]	NP_001280241.1 (+1)	46 kDa
TRUE	Empty	brain acid soluble protein 1 [Homo sapiens]	NP_001258535.1 (+1)	23 kDa
TRUE	Empty	four and a half LIM domains protein 1 isoform 5 [Homo sapiens]	NP_001153171.1 (+7)	34 kDa
TRUE	Empty	DNA replication licensing factor MCM4 [Homo sapiens]	NP_005905.2 (+1)	97 kDa		5
TRUE	Empty	heterogeneous nuclear ribonucleoprotein F [Homo sapiens]	NP_001091674.1 (+5)	46 kDa
TRUE	Empty	elongation factor 1-beta [Homo sapiens]	NP_001032752.1 (+2)	25 kDa
TRUE	Empty	single-stranded DNA-binding protein, mitochondrial precursor [Homo sapiens]	NP_001243439.1 (+4)	17 kDa
TRUE	Empty	methionine adenosyltransferase 2 subunit beta isoform 1 [Homo sapiens]	NP_037415.1 (+1)	38 kDa
TRUE	Empty	major histocompatibility complex, class I, B precursor [Homo sapiens]	NP_005505.2 (+1)	40 kDa
TRUE	Empty	protein phosphatase 1G [Homo sapiens]	NP_817092.1	59 kDa
TRUE	Empty	eukaryotic translation initiation factor 4H isoform 1 [Homo sapiens]	NP_071496.1 (+3)	27 kDa
TRUE	Empty	phenylalanine--tRNA ligase alpha subunit [Homo sapiens]	NP_004452.1	58 kDa
TRUE	Empty	cleavage and polyadenylation specificity factor subunit 5 [Homo sapiens]	NP_008937.1	26 kDa
TRUE	Empty	isocitrate dehydrogenase [NAD] subunit beta, mitochondrial isoform e precursor [Homo sapiens]	NP_001317692.1 (+1)	42 kDa
TRUE	Empty	chromobox protein homolog 3 [Homo sapiens]	NP_009207.2 (+2)	21 kDa
TRUE	Empty	catalase [Homo sapiens]	NP_001743.1	60 kDa
TRUE	Empty	ELAV-like protein 1 [Homo sapiens]	NP_001410.2	36 kDa
TRUE	Empty	glutathione S-transferase omega-1 isoform 1 [Homo sapiens]	NP_004823.1	28 kDa
TRUE	Empty	lipocalin-1 isoform 1 precursor [Homo sapiens]	NP_001239546.1 (+2)	19 kDa
TRUE	Empty	pre-mRNA-processing-splicing factor 8 [Homo sapiens]	NP_006436.3	274 kDa
TRUE	Empty	myotrophin [Homo sapiens]	NP_665807.1	13 kDa
TRUE	Empty	serpin B6 isoform b [Homo sapiens]	NP_001182220.2 (+13)	43 kDa
TRUE	Empty	alpha-2-macroglobulin isoform a precursor [Homo sapiens]	NP_000005.2 (+4)	163 kDa
TRUE	Empty	importin subunit beta-1 isoform 1 [Homo sapiens]	NP_002256.2	97 kDa
TRUE	Empty	activated RNA polymerase II transcriptional coactivator p15 [Homo sapiens]	NP_006704.3 (+3)	14 kDa
TRUE	Empty	transcription factor BTF3 isoform A [Homo sapiens]	NP_001032726.1 (+1)	22 kDa
TRUE	Empty	ester hydrolase C11orf54 isoform a [Homo sapiens]	NP_001272996.1 (+17)	35 kDa
TRUE	Empty	dolichyl-diphosphooligosaccharide--protein glycosyltransferase subunit 1 precursor [Homo sapiens]	NP_002941.1	69 kDa
TRUE	Empty	carboxymethylenebutenolidase homolog [Homo sapiens]	NP_620164.1 (+2)	28 kDa
TRUE	Empty	quinone oxidoreductase isoform a [Homo sapiens]	NP_001123514.1 (+2)	35 kDa
TRUE	Empty	platelet-activating factor acetylhydrolase IB subunit alpha [Homo sapiens]	NP_000421.1 (+7)	47 kDa		2
TRUE	Empty	signal recognition particle 9 kDa protein isoform 2 [Homo sapiens]	NP_003124.1	10 kDa
TRUE	Empty	dnaJ homolog subfamily B member 1 isoform 2 [Homo sapiens]	NP_001287843.1 (+5)	27 kDa
TRUE	Empty	poly [ADP-ribose] polymerase 1 [Homo sapiens]	NP_001609.2	113 kDa
TRUE	Empty	heat shock 70 kDa protein 4L isoform 2 [Homo sapiens]	NP_001304310.1 (+1)	98 kDa
TRUE	Empty	E3 ubiquitin/ISG15 ligase TRIM25 [Homo sapiens]	NP_005073.2	71 kDa
TRUE	Empty	histone H1.5 [Homo sapiens]	NP_005313.1	23 kDa		5
TRUE	Empty	prolow-density lipoprotein receptor-related protein 1 preproprotein [Homo sapiens]	NP_002323.2 (+1)	505 kDa		4
TRUE	Empty	SH3 domain-binding glutamic acid-rich-like protein [Homo sapiens]	NP_003013.1	13 kDa		2
TRUE	Empty	ribose-phosphate pyrophosphokinase 1 isoform 1 [Homo sapiens]	NP_002755.1 (+1)	35 kDa
TRUE	Empty	ruvB-like 2 isoform 1 [Homo sapiens]	NP_006657.1	51 kDa
TRUE	Empty	lysosome-associated membrane glycoprotein 1 precursor [Homo sapiens]	NP_005552.3 (+1)	45 kDa
TRUE	Empty	DNA (cytosine-5)-methyltransferase 1 isoform a [Homo sapiens]	NP_001124295.1 (+3)	185 kDa
TRUE	Empty	leukocyte elastase inhibitor [Homo sapiens]	NP_109591.1 (+3)	43 kDa
TRUE	Empty	treacle protein isoform b [Homo sapiens]	NP_000347.2 (+9)	144 kDa
TRUE	Empty	heterogeneous nuclear ribonucleoprotein A0 [Homo sapiens]	NP_006796.1	31 kDa
TRUE	Empty	isoleucine--tRNA ligase, cytoplasmic [Homo sapiens]	NP_002152.2 (+1)	145 kDa
TRUE	Empty	thimet oligopeptidase [Homo sapiens]	NP_003240.1 (+1)	79 kDa
TRUE	Empty	calponin-1 isoform 1 [Homo sapiens]	NP_001290.2	33 kDa		3
TRUE	Empty	serine/arginine repetitive matrix protein 2 [Homo sapiens]	NP_057417.3 (+1)	300 kDa
TRUE	Empty	inorganic pyrophosphatase 2, mitochondrial isoform 2 precursor [Homo sapiens]	NP_008834.3 (+1)	35 kDa
TRUE	Empty	poly(rC)-binding protein 2 isoform c [Homo sapiens]	NP_001092090.1 (+3)	35 kDa
TRUE	Empty	aldo-keto reductase family 1 member C2 isoform 3 [Homo sapiens]	NP_001307956.1 (+2)	34 kDa
TRUE	Empty	exosome complex component RRP4 isoform 3 [Homo sapiens]	NP_001269638.1 (+1)	29 kDa
TRUE	Empty	beta-galactosidase isoform a preproprotein [Homo sapiens]	NP_000395.2 (+3)	76 kDa
TRUE	Empty	polypyrimidine tract-binding protein 1 isoform a [Homo sapiens]	NP_002810.1 (+4)	60 kDa
TRUE	Empty	multifunctional methyltransferase subunit TRM112-like protein isoform 2 [Homo sapiens]	NP_001273011.1 (+2)	14 kDa
TRUE	Empty	26S proteasome regulatory subunit 7 isoform 1 [Homo sapiens]	NP_002794.1	49 kDa
TRUE	Empty	protein-L-isoaspartate(D-aspartate) O-methyltransferase isoform 2 [Homo sapiens]	NP_001238978.1 (+7)	30 kDa
TRUE	Empty	pre-rRNA-processing protein TSR1 homolog [Homo sapiens]	NP_060598.3	92 kDa
TRUE	Empty	collagen alpha-2(I) chain precursor [Homo sapiens]	NP_000080.2	129 kDa		2
TRUE	Empty	haptoglobin isoform 2 preproprotein [Homo sapiens]	NP_001119574.1 (+2)	38 kDa				2
TRUE	Empty	hypoxia up-regulated protein 1 precursor [Homo sapiens]	NP_001124463.1 (+7)	111 kDa
TRUE	Empty	neutral amino acid transporter B(0) isoform 1 [Homo sapiens]	NP_005619.1	57 kDa
TRUE	Empty	microtubule-associated protein 4 isoform 4 [Homo sapiens]	NP_001127836.1 (+41)	120 kDa
TRUE	Empty	glucosamine-6-phosphate isomerase 1 [Homo sapiens]	NP_005462.1 (+3)	33 kDa
TRUE	Empty	aminoacyl tRNA synthase complex-interacting multifunctional protein 1 isoform a precursor [Homo sapiens]	NP_001135887.1 (+4)	34 kDa
TRUE	Empty	omega-amidase NIT2 [Homo sapiens]	NP_064587.1	31 kDa
TRUE	Empty	cystathionine beta-synthase isoform 1 [Homo sapiens]	NP_000062.1 (+26)	61 kDa
TRUE	Empty	mesencephalic astrocyte-derived neurotrophic factor precursor [Homo sapiens]	NP_006001.4	21 kDa		2
TRUE	Empty	thymidylate synthase [Homo sapiens]	NP_001062.1 (+1)	36 kDa
TRUE	Empty	eukaryotic initiation factor 4A-III [Homo sapiens]	NP_055555.1 (+1)	47 kDa
TRUE	Empty	Cluster of septin-7 isoform 2 [Homo sapiens] (NP_001011553.2)	NP_001011553.2 [15]	51 kDa
TRUE	Empty	nuclear receptor-binding protein isoform 1 [Homo sapiens]	NP_001308286.1 (+2)	60 kDa	1248	11	1007	8	117

## Sheet: # unique peptides
					number of unique peptides
Visible?	Starred?	Identified Proteins	Accession Number	Molecular Weight	MEF wt; 6P-ATP #1	MEF wt; 6P-ATP #2	MEF-KO; 6P-ATP #1	MEF KO; 6P-ATP #2	NoCells; 6P-ATP #1
TRUE	Empty	ALBU_BOVIN Serum albumin - Bos taurus (Bovine).	P02769.4	69 kDa	75	66	77	68	78
TRUE	Empty	Cluster of actin, cytoplasmic 1 [Homo sapiens] (NP_001092.1)	NP_001092.1 [15]	42 kDa	33	29	6	5	3
TRUE	Empty	glyceraldehyde-3-phosphate dehydrogenase isoform 1 [Homo sapiens]	NP_001276674.1 (+2)	36 kDa	3	6	2	3	3
TRUE	Empty	SAV_STRAV RecName: Full=Streptavidin; Flags: Precursor	P22629.1	19 kDa	4	4	5	4	4
TRUE	Empty	Cluster of tubulin beta chain isoform b [Homo sapiens] (NP_821133.1)	NP_821133.1 [9]	50 kDa	16	17	0	0	0
TRUE	Empty	Cluster of pyruvate kinase PKM isoform a [Homo sapiens] (NP_002645.3)	NP_002645.3 [14]	58 kDa	12	14	2	3	0
TRUE	Empty	Cluster of alpha-enolase isoform 1 [Homo sapiens] (NP_001419.1)	NP_001419.1 [3]	47 kDa	9	8	0	0	0
TRUE	Empty	Cluster of heat shock cognate 71 kDa protein isoform 1 [Homo sapiens] (NP_006588.1)	NP_006588.1 [3]	71 kDa	18	23	0	2	0
TRUE	Empty	78 kDa glucose-regulated protein precursor [Homo sapiens]	NP_005338.1	72 kDa	21	27	0	0	0
TRUE	Empty	60 kDa heat shock protein, mitochondrial [Homo sapiens]	NP_002147.2 (+1)	61 kDa	11	9	0	0	0
TRUE	Empty	Cluster of vimentin [Homo sapiens] (NP_003371.2)	NP_003371.2 [9]	54 kDa	22	23	0	0	0
TRUE	Empty	Cluster of tropomyosin alpha-3 chain isoform Tpm3.1cy [Homo sapiens] (NP_705935.1)	NP_705935.1 [13]	29 kDa	34	49	0	0	0
TRUE	Empty	Cluster of tubulin alpha-1B chain [Homo sapiens] (NP_006073.2)	NP_006073.2 [10]	50 kDa	14	11	0	0	0
TRUE	Empty	filamin-A isoform 2 [Homo sapiens]	NP_001104026.1 (+1)	281 kDa	18	26	0	0	0
TRUE	Empty	elongation factor 2 [Homo sapiens]	NP_001952.1	95 kDa	7	8	0	0	0
TRUE	Empty	transketolase isoform 1 [Homo sapiens]	NP_001055.1 (+3)	68 kDa	3	4	0	0	0
TRUE	Empty	peptidyl-prolyl cis-trans isomerase A isoform 1 [Homo sapiens]	NP_066953.1	18 kDa	8	9	0	2	0
TRUE	Empty	Cluster of carbamoyl-phosphate synthase [ammonia], mitochondrial isoform a precursor [Homo sapiens] (NP_001116105.1)	NP_001116105.1 [5]	166 kDa	0	0	0	0	0
TRUE	Empty	Cluster of elongation factor 1-alpha 1 [Homo sapiens] (NP_001393.1)	NP_001393.1 [3]	50 kDa	3	5	0	0	0
TRUE	Empty	Cluster of phosphoglycerate kinase 1 [Homo sapiens] (NP_000282.1)	NP_000282.1 [2]	45 kDa	4	6	0	0	0
TRUE	Empty	lamin isoform A [Homo sapiens]	NP_733821.1	74 kDa	14	18	0	0	0
TRUE	Empty	transitional endoplasmic reticulum ATPase isoform 1 [Homo sapiens]	NP_009057.1	89 kDa	12	13	0	0	0
TRUE	Empty	stress-70 protein, mitochondrial precursor [Homo sapiens]	NP_004125.3	74 kDa	8	13	0	0	0
TRUE	Empty	ATP-citrate synthase isoform 1 [Homo sapiens]	NP_001087.2 (+2)	121 kDa	0	4	0	0	0
TRUE	Empty	protein disulfide-isomerase A3 precursor [Homo sapiens]	NP_005304.3	57 kDa	13	14	0	0	0
TRUE	Empty	Cluster of heat shock 70 kDa protein 1A [Homo sapiens] (NP_005336.3)	NP_005336.3 [4]	70 kDa	0	6	0	0	0
TRUE	Empty	Cluster of alpha-actinin-4 isoform 1 [Homo sapiens] (NP_004915.2)	NP_004915.2 [16]	105 kDa	5	12	0	0	0
TRUE	Empty	Cluster of moesin [Homo sapiens] (NP_002435.1)	NP_002435.1 [10]	68 kDa	7	12	0	0	0
TRUE	Empty	protein disulfide-isomerase precursor [Homo sapiens]	NP_000909.2	57 kDa	8	9	0	0	0
TRUE	Empty	peroxiredoxin-1 [Homo sapiens]	NP_001189360.1 (+3)	22 kDa	6	7	0	3	0
TRUE	Empty	neuroblast differentiation-associated protein AHNAK isoform 1 [Homo sapiens]	NP_001333374.1 (+3)	629 kDa	11	24	0	0	0
TRUE	Empty	ATP synthase subunit beta, mitochondrial precursor [Homo sapiens]	NP_001677.2	57 kDa	12	14	0	0	0
TRUE	Empty	annexin A2 isoform 2 [Homo sapiens]	NP_001002857.1 (+4)	39 kDa	10	10	2	0	2
TRUE	Empty	triosephosphate isomerase isoform 1 [Homo sapiens]	NP_000356.1 (+1)	27 kDa	4	4	0	2	0
TRUE	Empty	fructose-bisphosphate aldolase A isoform 1 [Homo sapiens]	NP_000025.1 (+7)	39 kDa	3	4	0	0	0
TRUE	Empty	malate dehydrogenase, mitochondrial isoform 1 precursor [Homo sapiens]	NP_005909.2	36 kDa	6	9	0	2	0
TRUE	Empty	Cluster of 14-3-3 protein epsilon [Homo sapiens] (NP_006752.1)	NP_006752.1 [18]	29 kDa	6	8	0	0	0
TRUE	Empty	glucose-6-phosphate isomerase isoform 2 [Homo sapiens]	NP_000166.2 (+6)	63 kDa	0	2	0	0	0
TRUE	Empty	nucleolin [Homo sapiens]	NP_005372.2	77 kDa	0	4	0	0	0
TRUE	Empty	L-lactate dehydrogenase B chain isoform LDHB [Homo sapiens]	NP_001167568.1 (+1)	37 kDa	0	0	0	0	0
TRUE	Empty	transgelin-2 isoform b [Homo sapiens]	NP_001264152.1 (+2)	22 kDa	6	6	0	0	0
TRUE	Empty	L-lactate dehydrogenase A chain isoform 1 [Homo sapiens]	NP_005557.1	37 kDa	2	2	0	0	0
TRUE	Empty	receptor of activated protein C kinase 1 [Homo sapiens]	NP_006089.1	35 kDa	5	8	0	0	0
TRUE	Empty	profilin-1 [Homo sapiens]	NP_005013.1	15 kDa	0	2	0	0	0
TRUE	Empty	40S ribosomal protein S3 isoform 1 [Homo sapiens]	NP_000996.2 (+1)	27 kDa	3	6	0	0	0
TRUE	Empty	heterogeneous nuclear ribonucleoprotein U isoform b [Homo sapiens]	NP_004492.2 (+4)	89 kDa	0	4	0	0	0
TRUE	Empty	Cluster of polyadenylate-binding protein 1 [Homo sapiens] (NP_002559.2)	NP_002559.2 [6]	71 kDa	2	7	0	0	0
TRUE	Empty	Cluster of NME1-NME2 protein [Homo sapiens] (NP_001018146.1)	NP_001018146.1 [3]	30 kDa	4	5	0	0	0
TRUE	Empty	threonine--tRNA ligase, cytoplasmic isoform 1 [Homo sapiens]	NP_001245366.1 (+1)	83 kDa	0	0	0	0	0
TRUE	Empty	heat shock protein beta-1 [Homo sapiens]	NP_001531.1	23 kDa	0	2	2	2	0
TRUE	Empty	40S ribosomal protein S4, X isoform [Homo sapiens]	NP_000998.1	30 kDa	7	7	0	0	0
TRUE	Empty	ATP synthase subunit alpha, mitochondrial isoform a precursor [Homo sapiens]	NP_001001937.1 (+1)	60 kDa	6	8	0	0	0
TRUE	Empty	40S ribosomal protein S3a isoform 1 [Homo sapiens]	NP_000997.1	30 kDa	4	5	0	0	0
TRUE	Empty	Cluster of neutral alpha-glucosidase AB isoform 2 precursor [Homo sapiens] (NP_938148.1)	NP_938148.1 [2]	107 kDa	0	0	0	0	0
TRUE	Empty	serpin H1 precursor [Homo sapiens]	NP_001193943.1 (+2)	46 kDa	0	4	0	0	0
TRUE	Empty	adenosylhomocysteinase isoform 1 [Homo sapiens]	NP_000678.1 (+2)	48 kDa	5	7	0	0	0
TRUE	Empty	60S ribosomal protein L7 [Homo sapiens]	NP_000962.2	29 kDa	2	5	0	0	0
TRUE	Empty	GTP-binding nuclear protein Ran isoform 1 [Homo sapiens]	NP_006316.1 (+1)	24 kDa	5	5	0	0	0
TRUE	Empty	calreticulin precursor [Homo sapiens]	NP_004334.1	48 kDa	4	5	0	0	0
TRUE	Empty	60S ribosomal protein L10a [Homo sapiens]	NP_009035.3	25 kDa	3	6	0	0	0
TRUE	Empty	60S ribosomal protein L4 [Homo sapiens]	NP_000959.2	48 kDa	2	4	0	0	0
TRUE	Empty	40S ribosomal protein S8 [Homo sapiens]	NP_001003.1	24 kDa	2	3	0	0	0
TRUE	Empty	peptidyl-prolyl cis-trans isomerase FKBP4 [Homo sapiens]	NP_002005.1	52 kDa	0	0	0	0	0
TRUE	Empty	PREDICTED: inosine-5'-monophosphate dehydrogenase 2 isoform X1 [Homo sapiens]	XP_006713191.1	66 kDa	0	4	0	0	0
TRUE	Empty	glutathione S-transferase P [Homo sapiens]	NP_000843.1	23 kDa	0	0	0	0	0
TRUE	Empty	heterogeneous nuclear ribonucleoprotein A1 isoform a [Homo sapiens]	NP_002127.1 (+3)	34 kDa	3	5	0	0	0
TRUE	Empty	Cluster of 60S acidic ribosomal protein P2 [Homo sapiens] (NP_000995.1)	NP_000995.1 [2]	12 kDa	0	2	0	0	0
TRUE	Empty	Cluster of heterogeneous nuclear ribonucleoproteins C1/C2 isoform a [Homo sapiens] (NP_001070910.1)	NP_001070910.1 [14]	34 kDa	2	2	0	0	0
TRUE	Empty	peroxiredoxin-6 [Homo sapiens]	NP_004896.1	25 kDa	0	0	0	0	0
TRUE	Empty	10 kDa heat shock protein, mitochondrial [Homo sapiens]	NP_002148.1	11 kDa	0	2	0	0	0
TRUE	Empty	heterogeneous nuclear ribonucleoproteins A2/B1 isoform B1 [Homo sapiens]	NP_112533.1 (+1)	37 kDa	3	5	0	0	0
TRUE	Empty	40S ribosomal protein S16 isoform 1 [Homo sapiens]	NP_001011.1	16 kDa	4	4	0	0	0
TRUE	Empty	fascin [Homo sapiens]	NP_003079.1	55 kDa	0	4	0	0	0
TRUE	Empty	Cluster of myosin-9 [Homo sapiens] (NP_002464.1)	NP_002464.1 [19]	227 kDa	9	11	0	0	0
TRUE	Empty	heat shock protein HSP 90-beta isoform a [Homo sapiens]	NP_001258898.1 (+3)	83 kDa	0	3	0	0	0
TRUE	Empty	elongation factor Tu, mitochondrial precursor [Homo sapiens]	NP_003312.3 (+1)	50 kDa	0	0	0	0	0
TRUE	Empty	phosphoglycerate mutase 1 isoform 1 [Homo sapiens]	NP_002620.1	29 kDa	2	4	0	0	0
TRUE	Empty	C-1-tetrahydrofolate synthase, cytoplasmic [Homo sapiens]	NP_005947.3	102 kDa	0	3	0	0	0
TRUE	Empty	histone H4 [Homo sapiens]	NP_001029249.1 (+13)	11 kDa	5	5	2	3	0
TRUE	Empty	40S ribosomal protein S18 [Homo sapiens]	NP_072045.1	18 kDa	6	4	0	0	0
TRUE	Empty	Cluster of rab GDP dissociation inhibitor beta isoform 1 [Homo sapiens] (NP_001485.2)	NP_001485.2 [3]	51 kDa	2	5	0	0	0
TRUE	Empty	Cluster of serine hydroxymethyltransferase, mitochondrial isoform 3 [Homo sapiens] (NP_001159829.1)	NP_001159829.1 [10]	53 kDa	2	5	0	0	0
TRUE	Empty	peptidyl-prolyl cis-trans isomerase B precursor [Homo sapiens]	NP_000933.1	24 kDa	3	3	0	0	0
TRUE	Empty	cofilin-1 [Homo sapiens]	NP_005498.1	19 kDa	4	3	0	0	0
TRUE	Empty	Cluster of nucleophosmin isoform 1 [Homo sapiens] (NP_001341935.1)	NP_001341935.1 [3]	33 kDa	0	0	0	0	0
TRUE	Empty	heterogeneous nuclear ribonucleoprotein K isoform c [Homo sapiens]	NP_001305115.1 (+11)	49 kDa	0	0	0	0	0
TRUE	Empty	60S ribosomal protein L6 isoform 1 [Homo sapiens]	NP_000961.2 (+8)	33 kDa	0	0	0	0	0
TRUE	Empty	bifunctional purine biosynthesis protein PURH [Homo sapiens]	NP_004035.2 (+1)	65 kDa	0	0	0	0	0
TRUE	Empty	proliferation-associated protein 2G4 [Homo sapiens]	NP_006182.2	44 kDa	0	5	0	0	0
TRUE	Empty	60S ribosomal protein L7a [Homo sapiens]	NP_000963.1	30 kDa	2	4	0	0	0
TRUE	Empty	myosin light polypeptide 6 isoform 1 [Homo sapiens]	NP_066299.2 (+1)	17 kDa	5	7	0	0	0
TRUE	Empty	elongation factor 1-gamma [Homo sapiens]	NP_001395.1	50 kDa	0	0	0	0	0
TRUE	Empty	glutamate dehydrogenase 1, mitochondrial isoform a precursor [Homo sapiens]	NP_005262.1	61 kDa	4	8	0	0	0
TRUE	Empty	Cluster of histone H2A type 1-C [Homo sapiens] (NP_003503.1)	NP_003503.1 [17]	14 kDa	3	3	0	0	0
TRUE	Empty	60S ribosomal protein L5 [Homo sapiens]	NP_000960.2	34 kDa	3	3	0	0	0
TRUE	Empty	heat shock 70 kDa protein 4 [Homo sapiens]	NP_002145.3	94 kDa	3	7	0	0	0
TRUE	Empty	40S ribosomal protein S9 isoform a [Homo sapiens]	NP_001004.2 (+3)	23 kDa	0	5	0	0	0
TRUE	Empty	40S ribosomal protein SA isoform 2 [Homo sapiens]	NP_001291217.1 (+1)	33 kDa	4	5	0	0	0
TRUE	Empty	eukaryotic translation initiation factor 5A-1 isoform B [Homo sapiens]	NP_001137233.1 (+3)	17 kDa	0	0	0	0	0
TRUE	Empty	PREDICTED: creatine kinase B-type isoform X1 [Homo sapiens]	XP_016876440.1	45 kDa	0	0	0	0	0
TRUE	Empty	stress-induced-phosphoprotein 1 isoform a [Homo sapiens]	NP_001269581.1 (+1)	68 kDa	2	3	0	0	0
TRUE	Empty	60S ribosomal protein L12 [Homo sapiens]	NP_000967.1	18 kDa	3	2	0	0	0
TRUE	Empty	40S ribosomal protein S13 [Homo sapiens]	NP_001008.1	17 kDa	3	3	0	0	0
TRUE	Empty	annexin A5 [Homo sapiens]	NP_001145.1	36 kDa	5	4	0	2	0
TRUE	Empty	heat shock protein HSP 90-alpha isoform 2 [Homo sapiens]	NP_005339.3 (+1)	85 kDa	0	0	0	0	0
TRUE	Empty	40S ribosomal protein S15a [Homo sapiens]	NP_001010.2 (+1)	15 kDa	2	3	0	0	0
TRUE	Empty	histone H2B type 1-M [Homo sapiens]	NP_003512.1	14 kDa	2	2	2	0	0
TRUE	Empty	high mobility group protein B1 [Homo sapiens]	NP_001300821.1 (+2)	25 kDa	3	4	0	0	0
TRUE	Empty	heat shock protein 105 kDa isoform 2 [Homo sapiens]	NP_001273432.1 (+3)	92 kDa	0	0	0	0	0
TRUE	Empty	aspartate aminotransferase, mitochondrial isoform 1 precursor [Homo sapiens]	NP_002071.2	48 kDa	2	4	0	0	0
TRUE	Empty	protein SET isoform 1 [Homo sapiens]	NP_001116293.1 (+7)	33 kDa	2	3	0	0	0
TRUE	Empty	6-phosphogluconate dehydrogenase, decarboxylating isoform 3 [Homo sapiens]	NP_001291381.1 (+1)	52 kDa	0	2	0	0	0
TRUE	Empty	40S ribosomal protein S2 [Homo sapiens]	NP_002943.2	31 kDa	2	5	0	0	0
TRUE	Empty	peroxiredoxin-2 [Homo sapiens]	NP_005800.3	22 kDa	0	0	0	2	0
TRUE	Empty	Cluster of ATP-dependent RNA helicase DDX39A [Homo sapiens] (NP_005795.2)	NP_005795.2 [4]	49 kDa	0	0	0	0	0
TRUE	Empty	60S ribosomal protein L23a [Homo sapiens]	NP_000975.2	18 kDa	0	4	0	0	0
TRUE	Empty	collagen alpha-1(I) chain preproprotein [Homo sapiens]	NP_000079.2 (+1)	139 kDa	11	16	0	0	0
TRUE	Empty	40S ribosomal protein S14 [Homo sapiens]	NP_001020241.1 (+2)	16 kDa	3	4	0	0	0
TRUE	Empty	Cluster of proteasome subunit alpha type-7 [Homo sapiens] (NP_002783.1)	NP_002783.1 [4]	28 kDa	0	0	0	0	0
TRUE	Empty	apolipoprotein C-III precursor [Homo sapiens]	NP_000031.1	11 kDa	2	0	0	0	0
TRUE	Empty	ubiquitin-like modifier-activating enzyme 1 [Homo sapiens]	NP_003325.2 (+8)	118 kDa	0	0	0	0	0
TRUE	Empty	4F2 cell-surface antigen heavy chain isoform b [Homo sapiens]	NP_001012680.1 (+3)	68 kDa	0	0	0	0	0
TRUE	Empty	Cluster of ATP-dependent 6-phosphofructokinase, platelet type isoform 4 [Homo sapiens] (NP_001309997.1)	NP_001309997.1 [6]	80 kDa	0	0	0	0	0
TRUE	Empty	60S ribosomal protein L24 [Homo sapiens]	NP_000977.1	18 kDa	0	3	0	0	0
TRUE	Empty	60S ribosomal protein L14 [Homo sapiens]	NP_001030168.1 (+1)	23 kDa	2	2	0	0	0
TRUE	Empty	hsc70-interacting protein isoform 2 [Homo sapiens]	NP_001265518.1 (+1)	40 kDa	0	2	0	0	0
TRUE	Empty	60S ribosomal protein L3 isoform a [Homo sapiens]	NP_000958.1	46 kDa	0	2	0	0	0
TRUE	Empty	40S ribosomal protein S11 [Homo sapiens]	NP_001006.1	18 kDa	2	2	0	0	0
TRUE	Empty	filamin-B isoform 1 [Homo sapiens]	NP_001157789.1 (+4)	282 kDa	7	14	0	0	0
TRUE	Empty	protein disulfide-isomerase A4 precursor [Homo sapiens]	NP_004902.1	73 kDa	0	3	0	0	0
TRUE	Empty	glucose-6-phosphate 1-dehydrogenase isoform a [Homo sapiens]	NP_000393.4 (+2)	62 kDa	0	0	0	0	0
TRUE	Empty	protein/nucleic acid deglycase DJ-1 [Homo sapiens]	NP_001116849.1 (+2)	20 kDa	0	0	0	0	0
TRUE	Empty	elongation factor 1-delta isoform 1 [Homo sapiens]	NP_001123525.2 (+18)	71 kDa	0	0	0	0	0
TRUE	Empty	isocitrate dehydrogenase [NADP] cytoplasmic [Homo sapiens]	NP_001269315.1 (+2)	47 kDa	0	2	0	0	0
TRUE	Empty	annexin A1 [Homo sapiens]	NP_000691.1 (+2)	39 kDa	0	0	0	0	0
TRUE	Empty	glucosidase 2 subunit beta isoform 2 precursor [Homo sapiens]	NP_001001329.1 (+8)	59 kDa	0	0	0	0	0
TRUE	Empty	40S ribosomal protein S12 [Homo sapiens]	NP_001007.2	15 kDa	2	3	0	0	0
TRUE	Empty	endoplasmin precursor [Homo sapiens]	NP_003290.1	92 kDa	0	4	0	0	0
TRUE	Empty	peroxiredoxin-4 precursor [Homo sapiens]	NP_006397.1 (+1)	31 kDa	4	4	0	0	0
TRUE	Empty	Cluster of RNA-binding protein FUS isoform 2 [Homo sapiens] (NP_001164105.1)	NP_001164105.1 [10]	53 kDa	0	3	0	0	0
TRUE	Empty	plasminogen activator inhibitor 1 RNA-binding protein isoform 1 [Homo sapiens]	NP_001018077.1	45 kDa	0	3	0	0	0
TRUE	Empty	phosphatidylethanolamine-binding protein 1 [Homo sapiens]	NP_002558.1	21 kDa	0	0	0	0	0
TRUE	Empty	proteasome subunit alpha type-6 isoform a [Homo sapiens]	NP_002782.1	27 kDa	0	4	0	0	0
TRUE	Empty	citrate synthase, mitochondrial precursor [Homo sapiens]	NP_004068.2	52 kDa	3	3	0	0	0
TRUE	Empty	40S ribosomal protein S7 [Homo sapiens]	NP_001002.1	22 kDa	2	0	0	0	0
TRUE	Empty	multifunctional protein ADE2 isoform 2 [Homo sapiens]	NP_001072992.1 (+1)	47 kDa	0	0	0	0	0
TRUE	Empty	aconitate hydratase, mitochondrial precursor [Homo sapiens]	NP_001089.1	85 kDa	6	5	0	0	0
TRUE	Empty	nascent polypeptide-associated complex subunit alpha isoform b [Homo sapiens]	NP_001106672.1 (+12)	23 kDa	0	2	0	0	0
TRUE	Empty	WD repeat-containing protein 1 isoform 1 [Homo sapiens]	NP_059830.1 (+1)	66 kDa	2	7	0	0	0
TRUE	Empty	protein arginine N-methyltransferase 1 isoform 1 [Homo sapiens]	NP_001527.3 (+5)	42 kDa	0	0	0	0	0
TRUE	Empty	40S ribosomal protein S5 [Homo sapiens]	NP_001000.2	23 kDa	0	2	0	0	0
TRUE	Empty	Cluster of calumenin isoform c precursor [Homo sapiens] (NP_001186600.1)	NP_001186600.1 [4]	38 kDa	0	0	0	0	0
TRUE	Empty	60S ribosomal protein L22 [Homo sapiens]	NP_000974.1	15 kDa	0	2	0	0	0
TRUE	Empty	splicing factor, proline- and glutamine-rich [Homo sapiens]	NP_005057.1 (+4)	76 kDa	0	2	0	0	0
TRUE	Empty	transferrin receptor protein 1 isoform 1 [Homo sapiens]	NP_001121620.1 (+1)	85 kDa	0	0	0	0	0
TRUE	Empty	Cluster of histone-binding protein RBBP4 isoform b [Homo sapiens] (NP_001128727.1)	NP_001128727.1 [4]	48 kDa	0	0	0	0	0
TRUE	Empty	ubiquitin-40S ribosomal protein S27a precursor [Homo sapiens]	NP_001129064.1 (+2)	18 kDa	0	2	0	0	0
TRUE	Empty	lupus La protein [Homo sapiens]	NP_001281074.1 (+1)	47 kDa	0	0	0	0	0
TRUE	Empty	protein S100-A4 [Homo sapiens]	NP_002952.1 (+1)	12 kDa	0	0	0	0	0
TRUE	Empty	endoplasmic reticulum resident protein 29 isoform 1 precursor [Homo sapiens]	NP_006808.1	29 kDa	0	0	0	0	0
TRUE	Empty	succinyl-CoA:3-ketoacid coenzyme A transferase 1, mitochondrial precursor [Homo sapiens]	NP_000427.1	56 kDa	0	0	0	0	0
TRUE	Empty	60S ribosomal protein L13 isoform 1 [Homo sapiens]	NP_000968.2 (+1)	24 kDa	0	2	0	0	0
TRUE	Empty	40S ribosomal protein S19 isoform 1 [Homo sapiens]	NP_001013.1 (+2)	16 kDa	0	3	0	0	0
TRUE	Empty	60S ribosomal protein L23 [Homo sapiens]	NP_000969.1	15 kDa	0	2	0	0	0
TRUE	Empty	heterogeneous nuclear ribonucleoprotein L isoform b [Homo sapiens]	NP_001005335.1 (+3)	51 kDa	0	2	0	0	0
TRUE	Empty	heterogeneous nuclear ribonucleoprotein Q isoform 3 [Homo sapiens]	NP_001153146.1 (+5)	59 kDa	0	3	0	0	0
TRUE	Empty	kynureninase isoform a [Homo sapiens]	NP_001186170.1 (+1)	52 kDa	0	0	0	0	0
TRUE	Empty	clathrin heavy chain 1 isoform 2 [Homo sapiens]	NP_001275582.1 (+2)	192 kDa	0	0	0	0	0
TRUE	Empty	isocitrate dehydrogenase [NADP], mitochondrial isoform 2 [Homo sapiens]	NP_001276839.1 (+1)	45 kDa	6	7	0	0	0
TRUE	Empty	peroxiredoxin-5, mitochondrial isoform S [Homo sapiens]	NP_001345445.1	17 kDa	0	2	0	0	0
TRUE	Empty	60S ribosomal protein L27 [Homo sapiens]	NP_000979.1 (+2)	16 kDa	0	2	0	0	0
TRUE	Empty	proliferating cell nuclear antigen [Homo sapiens]	NP_002583.1 (+1)	29 kDa	0	3	0	0	0
TRUE	Empty	farnesyl pyrophosphate synthase isoform a [Homo sapiens]	NP_001129293.1 (+5)	48 kDa	0	0	0	0	0
TRUE	Empty	deoxyuridine 5'-triphosphate nucleotidohydrolase, mitochondrial isoform 2 [Homo sapiens]	NP_001939.1	18 kDa	0	0	0	0	0
TRUE	Empty	T-complex protein 1 subunit theta isoform 1 [Homo sapiens]	NP_006576.2	60 kDa	0	0	0	0	0
TRUE	Empty	60S ribosomal protein L9 [Homo sapiens]	NP_000652.2 (+1)	22 kDa	2	0	0	0	0
TRUE	Empty	60S ribosomal protein L18 isoform 1 [Homo sapiens]	NP_000970.1	22 kDa	2	2	0	0	0
TRUE	Empty	40S ribosomal protein S6 [Homo sapiens]	NP_001001.2	29 kDa	0	4	0	0	0
TRUE	Empty	40S ribosomal protein S20 isoform 2 [Homo sapiens]	NP_001014.1 (+1)	13 kDa	3	0	0	0	0
TRUE	Empty	asparagine--tRNA ligase, cytoplasmic [Homo sapiens]	NP_004530.1 (+1)	63 kDa	0	2	0	0	0
TRUE	Empty	Cluster of heterogeneous nuclear ribonucleoprotein H [Homo sapiens] (NP_001244222.1)	NP_001244222.1 [19]	49 kDa	0	0	0	0	0
TRUE	Empty	malate dehydrogenase, cytoplasmic isoform 2 [Homo sapiens]	NP_001186040.1	39 kDa	0	2	0	0	0
TRUE	Empty	heterogeneous nuclear ribonucleoprotein D0 isoform c [Homo sapiens]	NP_002129.2 (+1)	33 kDa	2	4	0	0	0
TRUE	Empty	transaldolase [Homo sapiens]	NP_006746.1	38 kDa	0	0	0	0	0
TRUE	Empty	phosphoribosylformylglycinamidine synthase [Homo sapiens]	NP_036525.1	145 kDa	0	0	0	0	0
TRUE	Empty	hemoglobin subunit beta [Homo sapiens]	NP_000509.1	16 kDa	0	0	3	6	2
TRUE	Empty	NAD(P)H dehydrogenase [quinone] 1 isoform a [Homo sapiens]	NP_000894.1 (+3)	31 kDa	0	0	0	0	0
TRUE	Empty	gelsolin isoform b [Homo sapiens]	NP_001121134.1 (+15)	81 kDa	5	7	0	0	0
TRUE	Empty	cysteine and glycine-rich protein 1 isoform 3 [Homo sapiens]	NP_001180499.1 (+3)	20 kDa	2	3	0	0	0
TRUE	Empty	heterogeneous nuclear ribonucleoprotein A3 isoform b [Homo sapiens]	NP_001317176.1 (+5)	37 kDa	0	4	0	0	0
TRUE	Empty	lamin-B1 isoform 1 [Homo sapiens]	NP_005564.1	66 kDa	0	0	0	0	0
TRUE	Empty	40S ribosomal protein S25 [Homo sapiens]	NP_001019.1	14 kDa	0	3	0	0	0
TRUE	Empty	galectin-1 [Homo sapiens]	NP_002296.1	15 kDa	2	2	0	0	0
TRUE	Empty	electron transfer flavoprotein subunit alpha, mitochondrial isoform a [Homo sapiens]	NP_000117.1	35 kDa	2	0	0	0	0
TRUE	Empty	60S ribosomal protein L27a [Homo sapiens]	NP_000981.1	17 kDa	0	2	0	0	0
TRUE	Empty	thioredoxin domain-containing protein 5 isoform 3 [Homo sapiens]	NP_001139021.1 (+1)	36 kDa	0	2	0	0	0
TRUE	Empty	annexin A6 isoform 1 [Homo sapiens]	NP_001146.2 (+2)	76 kDa	0	6	0	0	0
TRUE	Empty	X-ray repair cross-complementing protein 6 isoform 1 [Homo sapiens]	NP_001275905.1 (+2)	70 kDa	0	0	0	0	0
TRUE	Empty	heterogeneous nuclear ribonucleoprotein A/B isoform b [Homo sapiens]	NP_004490.2 (+1)	31 kDa	3	4	0	0	0
TRUE	Empty	T-complex protein 1 subunit gamma isoform c [Homo sapiens]	NP_001008800.1	56 kDa	0	0	0	0	0
TRUE	Empty	protein RCC2 [Homo sapiens]	NP_001129676.1 (+1)	56 kDa	0	0	0	0	0
TRUE	Empty	dihydropyrimidinase-related protein 2 isoform 1 [Homo sapiens]	NP_001184222.1	74 kDa	2	4	0	0	0
TRUE	Empty	glycine--tRNA ligase isoform 2 [Homo sapiens]	NP_001303701.1 (+1)	78 kDa	0	3	0	0	0
TRUE	Empty	fatty acid-binding protein, epidermal [Homo sapiens]	NP_001435.1	15 kDa	0	0	0	0	0
TRUE	Empty	26S proteasome regulatory subunit 6A [Homo sapiens]	NP_002795.2 (+1)	49 kDa	0	3	0	0	0
TRUE	Empty	S-adenosylmethionine synthase isoform type-2 [Homo sapiens]	NP_005902.1	44 kDa	0	0	0	0	0
TRUE	Empty	thioredoxin-dependent peroxide reductase, mitochondrial isoform a precursor [Homo sapiens]	NP_006784.1	28 kDa	0	0	0	0	0
TRUE	Empty	nuclear autoantigenic sperm protein isoform 2 [Homo sapiens]	NP_002473.2 (+2)	85 kDa	0	0	0	0	0
TRUE	Empty	fatty acid synthase [Homo sapiens]	NP_004095.4 (+1)	273 kDa	0	0	0	0	0
TRUE	Empty	macrophage migration inhibitory factor [Homo sapiens]	NP_002406.1	12 kDa	0	0	0	0	0
TRUE	Empty	puromycin-sensitive aminopeptidase isoform 2 [Homo sapiens]	NP_001317186.1 (+1)	103 kDa	0	0	0	0	0
TRUE	Empty	carbonyl reductase [NADPH] 1 isoform 1 [Homo sapiens]	NP_001748.1	30 kDa	0	0	0	0	0
TRUE	Empty	tryptophan--tRNA ligase, cytoplasmic isoform a [Homo sapiens]	NP_004175.2 (+11)	53 kDa	0	0	0	0	0
TRUE	Empty	40S ribosomal protein S24 isoform c [Homo sapiens]	NP_001017.1 (+5)	15 kDa	0	2	0	0	0
TRUE	Empty	fumarate hydratase, mitochondrial [Homo sapiens]	NP_000134.2	55 kDa	0	0	0	0	0
TRUE	Empty	spectrin alpha chain, non-erythrocytic 1 isoform 1 [Homo sapiens]	NP_001123910.1 (+15)	285 kDa	0	8	0	0	0
TRUE	Empty	chloride intracellular channel protein 1 [Homo sapiens]	NP_001274522.1 (+2)	27 kDa	2	3	0	0	0
TRUE	Empty	vinculin isoform VCL [Homo sapiens]	NP_003364.1 (+1)	117 kDa	2	9	0	0	0
TRUE	Empty	far upstream element-binding protein 2 [Homo sapiens]	NP_003676.2 (+4)	73 kDa	0	0	0	0	0
TRUE	Empty	histidine triad nucleotide-binding protein 1 [Homo sapiens]	NP_005331.1	14 kDa	0	0	0	0	0
TRUE	Empty	heterogeneous nuclear ribonucleoprotein R isoform 2 [Homo sapiens]	NP_005817.1 (+1)	71 kDa	0	2	0	0	0
TRUE	Empty	splicing factor 3B subunit 3 [Homo sapiens]	NP_036558.3	136 kDa	0	0	0	0	0
TRUE	Empty	60S ribosomal protein L38 [Homo sapiens]	NP_000990.1 (+1)	8 kDa	0	2	0	0	0
TRUE	Empty	thioredoxin isoform 1 [Homo sapiens]	NP_003320.2	12 kDa	0	0	0	0	0
TRUE	Empty	nuclease-sensitive element-binding protein 1 [Homo sapiens]	NP_004550.2	36 kDa	2	3	0	0	0
TRUE	Empty	inorganic pyrophosphatase [Homo sapiens]	NP_066952.1	33 kDa	0	0	0	0	0
TRUE	Empty	phosphoserine aminotransferase isoform 1 [Homo sapiens]	NP_478059.1	40 kDa	0	0	0	0	0
TRUE	Empty	60S ribosomal protein L36 [Homo sapiens]	NP_056229.2 (+1)	12 kDa	0	2	0	0	0
TRUE	Empty	60S ribosomal protein L21 [Homo sapiens]	NP_000973.2	19 kDa	0	0	0	0	0
TRUE	Empty	60S ribosomal protein L30 [Homo sapiens]	NP_000980.1	13 kDa	0	3	0	0	0
TRUE	Empty	complement component 1 Q subcomponent-binding protein, mitochondrial precursor [Homo sapiens]	NP_001203.1	31 kDa	0	0	0	0	0
TRUE	Empty	nucleosome assembly protein 1-like 1 isoform 2 [Homo sapiens]	NP_001294853.1 (+5)	45 kDa	0	0	0	0	0
TRUE	Empty	phenylalanine--tRNA ligase beta subunit [Homo sapiens]	NP_005678.3	66 kDa	0	0	0	0	0
TRUE	Empty	proteasome subunit alpha type-1 isoform 2 [Homo sapiens]	NP_002777.1 (+1)	30 kDa	0	0	0	0	0
TRUE	Empty	small nuclear ribonucleoprotein-associated protein N [Homo sapiens]	NP_001336383.1 (+16)	25 kDa	0	0	0	0	0
TRUE	Empty	60S ribosomal protein L18a [Homo sapiens]	NP_000971.1	21 kDa	0	0	0	0	0
TRUE	Empty	Cluster of 40S ribosomal protein S10 [Homo sapiens] (NP_001005.1)	NP_001005.1 [4]	19 kDa	0	0	0	0	0
TRUE	Empty	ribonucleoside-diphosphate reductase large subunit isoform 1 [Homo sapiens]	NP_001024.1	90 kDa	0	0	0	0	0
TRUE	Empty	DNA-(apurinic or apyrimidinic site) lyase [Homo sapiens]	NP_001231178.1 (+3)	36 kDa	0	0	0	0	0
TRUE	Empty	hepatoma-derived growth factor isoform a [Homo sapiens]	NP_004485.1	27 kDa	0	0	0	0	0
TRUE	Empty	histone H1.2 [Homo sapiens]	NP_005310.1	21 kDa	0	7	0	0	0
TRUE	Empty	40S ribosomal protein S17 [Homo sapiens]	NP_001012.1	16 kDa	0	0	0	0	0
TRUE	Empty	Cluster of ADP/ATP translocase 1 [Homo sapiens] (NP_001142.2)	NP_001142.2 [3]	33 kDa	0	3	0	0	0
TRUE	Empty	aldehyde dehydrogenase, mitochondrial isoform 1 precursor [Homo sapiens]	NP_000681.2	56 kDa	0	5	0	0	0
TRUE	Empty	thioredoxin reductase 1, cytoplasmic isoform 5 [Homo sapiens]	NP_001087240.1 (+5)	71 kDa	0	0	0	0	0
TRUE	Empty	proteasome subunit alpha type-4 isoform 1 [Homo sapiens]	NP_001096137.1 (+2)	29 kDa	0	2	0	0	0
TRUE	Empty	tRNA (cytosine(34)-C(5))-methyltransferase isoform 2 [Homo sapiens]	NP_001180384.1 (+1)	82 kDa	0	0	0	0	0
TRUE	Empty	serine/threonine-protein phosphatase 2A catalytic subunit alpha isoform isoform 1 [Homo sapiens]	NP_002706.1	36 kDa	0	4	0	0	0
TRUE	Empty	proteasome subunit beta type-1 [Homo sapiens]	NP_002784.1	26 kDa	2	2	0	0	0
TRUE	Empty	tyrosine--tRNA ligase, cytoplasmic [Homo sapiens]	NP_003671.1	59 kDa	0	0	0	0	0
TRUE	Empty	succinate dehydrogenase [ubiquinone] flavoprotein subunit, mitochondrial isoform 1 [Homo sapiens]	NP_004159.2 (+2)	73 kDa	0	0	0	0	0
TRUE	Empty	tubulin-specific chaperone A isoform 2 [Homo sapiens]	NP_004598.1	13 kDa	0	0	0	0	0
TRUE	Empty	heterogeneous nuclear ribonucleoprotein M isoform a [Homo sapiens]	NP_005959.2 (+3)	78 kDa	0	0	0	0	0
TRUE	Empty	acidic leucine-rich nuclear phosphoprotein 32 family member A [Homo sapiens]	NP_006296.1	29 kDa	0	0	0	0	0
TRUE	Empty	Cluster of myosin regulatory light chain 12B [Homo sapiens] (NP_001138416.1)	NP_001138416.1 [8]	20 kDa	3	3	0	0	0
TRUE	Empty	Cluster of ras GTPase-activating protein-binding protein 1 [Homo sapiens] (NP_005745.1)	NP_005745.1 [16]	52 kDa	0	0	0	0	0
TRUE	Empty	Cluster of K1M1_SHEEP Keratin, type I microfibrillar 48 kDa, component 8C-1 OS=Ovis aries PE=1 SV=2 (P02534.2)	P02534.2 [4]	47 kDa	0	0	0	2	0
TRUE	Empty	adenylosuccinate lyase isoform a [Homo sapiens]	NP_000017.1 (+2)	55 kDa	0	0	0	0	0
TRUE	Empty	cyclin-dependent kinase inhibitor 2A isoform p16INK4a [Homo sapiens]	NP_000068.1 (+3)	17 kDa	0	0	0	0	0
TRUE	Empty	dihydrolipoyl dehydrogenase, mitochondrial isoform 1 precursor [Homo sapiens]	NP_000099.2 (+1)	54 kDa	0	2	0	0	0
TRUE	Empty	hemoglobin subunit alpha [Homo sapiens]	NP_000508.1 (+1)	15 kDa	0	0	0	3	0
TRUE	Empty	60S ribosomal protein L17 isoform a [Homo sapiens]	NP_000976.1 (+7)	21 kDa	0	0	0	0	0
TRUE	Empty	60S ribosomal protein L10 isoform a [Homo sapiens]	NP_001290553.1 (+2)	25 kDa	2	0	0	0	0
TRUE	Empty	reticulocalbin-1 precursor [Homo sapiens]	NP_002892.1	39 kDa	0	0	0	0	0
TRUE	Empty	myeloid-derived growth factor precursor [Homo sapiens]	NP_061980.1	19 kDa	0	0	0	0	0
TRUE	Empty	serine--tRNA ligase, cytoplasmic isoform b [Homo sapiens]	NP_001317598.1 (+1)	61 kDa	0	2	0	0	0
TRUE	Empty	small nuclear ribonucleoprotein Sm D1 isoform 1 [Homo sapiens]	NP_008869.1	13 kDa	0	0	0	0	0
TRUE	Empty	proteasome subunit beta type-2 isoform 1 [Homo sapiens]	NP_002785.1	23 kDa	0	0	0	0	0
TRUE	Empty	prostaglandin E synthase 3 isoform b [Homo sapiens]	NP_001269530.1 (+6)	16 kDa	0	0	0	0	0
TRUE	Empty	translationally-controlled tumor protein isoform 1 [Homo sapiens]	NP_001273201.1 (+1)	23 kDa	0	0	0	0	0
TRUE	Empty	Cluster of RNA-binding motif protein, X chromosome isoform 1 [Homo sapiens] (NP_002130.2)	NP_002130.2 [3]	42 kDa	0	0	0	0	0
TRUE	Empty	glutathione reductase, mitochondrial isoform 1 precursor [Homo sapiens]	NP_000628.2 (+3)	56 kDa	0	0	0	0	0
TRUE	Empty	non-POU domain-containing octamer-binding protein isoform 1 [Homo sapiens]	NP_001138880.1 (+2)	54 kDa	0	0	0	0	0
TRUE	Empty	pre-mRNA-splicing factor ATP-dependent RNA helicase DHX15 [Homo sapiens]	NP_001349.2	91 kDa	0	0	0	0	0
TRUE	Empty	eukaryotic translation initiation factor 2 subunit 3 [Homo sapiens]	NP_001406.1	51 kDa	0	0	0	0	0
TRUE	Empty	eukaryotic initiation factor 4A-I isoform 1 [Homo sapiens]	NP_001407.1	46 kDa	0	0	0	0	0
TRUE	Empty	3-hydroxyacyl-CoA dehydrogenase type-2 isoform 1 [Homo sapiens]	NP_004484.1	27 kDa	0	0	0	0	0
TRUE	Empty	3-ketoacyl-CoA thiolase, mitochondrial [Homo sapiens]	NP_006102.2	42 kDa	0	2	0	0	0
TRUE	Empty	40S ribosomal protein S27 isoform 1 [Homo sapiens]	NP_001021.1	9 kDa	0	2	0	0	0
TRUE	Empty	regulator of chromosome condensation isoform a [Homo sapiens]	NP_001041659.1 (+3)	48 kDa	0	0	0	0	0
TRUE	Empty	26S proteasome non-ATPase regulatory subunit 2 isoform 1 [Homo sapiens]	NP_002799.3	100 kDa	0	0	0	0	0
TRUE	Empty	actin-related protein 2/3 complex subunit 1B [Homo sapiens]	NP_005711.1 (+2)	41 kDa	0	2	0	0	0
TRUE	Empty	60S ribosomal protein L8 [Homo sapiens]	NP_000964.1 (+4)	28 kDa	0	2	0	0	0
TRUE	Empty	small nuclear ribonucleoprotein Sm D3 [Homo sapiens]	NP_001265585.1 (+1)	14 kDa	0	2	0	0	0
TRUE	Empty	asparagine synthetase [glutamine-hydrolyzing] isoform b [Homo sapiens]	NP_001171546.1 (+4)	62 kDa	0	0	0	0	0
TRUE	Empty	caprin-1 isoform 1 [Homo sapiens]	NP_005889.3 (+2)	78 kDa	0	2	0	0	0
TRUE	Empty	Cluster of ran-specific GTPase-activating protein isoform 1 [Homo sapiens] (NP_001265568.1)	NP_001265568.1 [4]	32 kDa	0	0	0	0	0
TRUE	Empty	Cluster of serine/arginine-rich splicing factor 6 [Homo sapiens] (NP_006266.2)	NP_006266.2 [8]	40 kDa	0	0	0	0	0
TRUE	Empty	Cluster of nucleolar RNA helicase 2 isoform 1 [Homo sapiens] (NP_004719.2)	NP_004719.2 [9]	87 kDa	0	0	0	0	0
TRUE	Empty	transgelin [Homo sapiens]	NP_001001522.1 (+1)	23 kDa	3	6	0	0	0
TRUE	Empty	40S ribosomal protein S15 isoform 2 [Homo sapiens]	NP_001009.1 (+1)	17 kDa	0	0	0	0	0
TRUE	Empty	dihydrolipoyllysine-residue succinyltransferase component of 2-oxoglutarate dehydrogenase complex, mitochondrial isoform 1 precursor [Homo sapiens]	NP_001924.2	49 kDa	0	2	0	0	0
TRUE	Empty	26S proteasome regulatory subunit 10B [Homo sapiens]	NP_002797.3	46 kDa	0	0	0	0	0
TRUE	Empty	protein S100-A7 [Homo sapiens]	NP_002954.2	11 kDa	0	0	0	3	3
TRUE	Empty	vacuolar protein sorting-associated protein 35 [Homo sapiens]	NP_060676.2	92 kDa	0	3	0	0	0
TRUE	Empty	DNA damage-binding protein 1 [Homo sapiens]	NP_001914.3	127 kDa	0	2	0	0	0
TRUE	Empty	isocitrate dehydrogenase [NAD] subunit alpha, mitochondrial precursor [Homo sapiens]	NP_005521.1 (+1)	40 kDa	2	0	0	0	0
TRUE	Empty	very long-chain specific acyl-CoA dehydrogenase, mitochondrial isoform 1 precursor [Homo sapiens]	NP_000009.1 (+1)	70 kDa	0	0	0	0	0
TRUE	Empty	mitotic checkpoint protein BUB3 isoform b [Homo sapiens]	NP_001007794.1 (+1)	37 kDa	0	0	0	0	0
TRUE	Empty	40S ribosomal protein S26 [Homo sapiens]	NP_001020.2 (+1)	13 kDa	0	3	0	0	0
TRUE	Empty	aspartate aminotransferase, cytoplasmic [Homo sapiens]	NP_002070.1	46 kDa	0	0	0	0	0
TRUE	Empty	spermidine synthase [Homo sapiens]	NP_003123.2	34 kDa	0	0	0	0	0
TRUE	Empty	ruvB-like 1 isoform 1 [Homo sapiens]	NP_003698.1	50 kDa	0	0	0	0	0
TRUE	Empty	serine-threonine kinase receptor-associated protein [Homo sapiens]	NP_009109.3	38 kDa	0	0	0	0	0
TRUE	Empty	procollagen-lysine,2-oxoglutarate 5-dioxygenase 2 isoform 1 precursor [Homo sapiens]	NP_891988.1 (+2)	87 kDa	0	0	0	0	0
TRUE	Empty	S-methyl-5'-thioadenosine phosphorylase [Homo sapiens]	NP_002442.2	31 kDa	0	3	0	0	0
TRUE	Empty	serine/arginine-rich splicing factor 2 [Homo sapiens]	NP_001182356.1 (+2)	25 kDa	0	2	0	0	0
TRUE	Empty	aldose reductase isoform 1 [Homo sapiens]	NP_001619.1	36 kDa	0	0	0	0	0
TRUE	Empty	calmodulin-2 isoform 1 [Homo sapiens]	NP_001292553.1 (+5)	22 kDa	0	2	0	0	0
TRUE	Empty	purine nucleoside phosphorylase [Homo sapiens]	NP_000261.2	32 kDa	0	0	0	0	0
TRUE	Empty	superoxide dismutase [Mn], mitochondrial isoform A precursor [Homo sapiens]	NP_000627.2 (+4)	25 kDa	0	0	0	0	0
TRUE	Empty	40S ribosomal protein S28 [Homo sapiens]	NP_001022.1	8 kDa	0	0	0	0	0
TRUE	Empty	UDP-glucose 6-dehydrogenase isoform 3 [Homo sapiens]	NP_001171630.1 (+2)	44 kDa	0	2	0	0	0
TRUE	Empty	protein disulfide-isomerase A6 isoform a [Homo sapiens]	NP_001269633.1 (+3)	54 kDa	0	0	0	0	0
TRUE	Empty	T-complex protein 1 subunit zeta isoform a [Homo sapiens]	NP_001753.1	58 kDa	0	0	0	0	0
TRUE	Empty	sorbitol dehydrogenase [Homo sapiens]	NP_003095.2	38 kDa	0	0	0	0	0
TRUE	Empty	60S ribosomal protein L32 [Homo sapiens]	NP_000985.1 (+2)	16 kDa	0	2	0	0	0
TRUE	Empty	proteasome subunit beta type-5 isoform 1 [Homo sapiens]	NP_002788.1	28 kDa	0	2	0	0	0
TRUE	Empty	60S ribosomal protein L11 isoform 1 [Homo sapiens]	NP_000966.2	20 kDa	0	0	0	0	0
TRUE	Empty	hypoxanthine-guanine phosphoribosyltransferase [Homo sapiens]	NP_000185.1	25 kDa	0	0	0	0	0
TRUE	Empty	procollagen-lysine,2-oxoglutarate 5-dioxygenase 1 isoform 2 precursor [Homo sapiens]	NP_000293.2 (+1)	84 kDa	0	0	0	0	0
TRUE	Empty	glycogen phosphorylase, liver form isoform 2 [Homo sapiens]	NP_001157412.1 (+1)	93 kDa	0	0	0	0	0
TRUE	Empty	T-complex protein 1 subunit eta isoform d [Homo sapiens]	NP_001159757.1 (+3)	55 kDa	0	0	0	0	0
TRUE	Empty	heterogeneous nuclear ribonucleoprotein D-like isoform b [Homo sapiens]	NP_001193929.1 (+1)	40 kDa	0	0	0	0	0
TRUE	Empty	proteasome subunit beta type-4 [Homo sapiens]	NP_002787.2	29 kDa	2	2	0	0	0
TRUE	Empty	acidic leucine-rich nuclear phosphoprotein 32 family member B [Homo sapiens]	NP_006392.1	29 kDa	0	0	0	0	0
TRUE	Empty	transforming protein RhoA isoform 1 precursor [Homo sapiens]	NP_001300870.1 (+2)	22 kDa	0	2	0	0	0
TRUE	Empty	ubiquitin carboxyl-terminal hydrolase 19 isoform 5 [Homo sapiens]	NP_001338027.1 (+13)	151 kDa	0	0	0	2	0
TRUE	Empty	casein alpha-S2 [Bos taurus]	NP_776953.1	26 kDa	0	0	0	0	2
TRUE	Empty	cytosolic acyl coenzyme A thioester hydrolase isoform hBACHa [Homo sapiens]	NP_009205.3 (+2)	40 kDa	0	0	0	0	0
TRUE	Empty	Cluster of ras-related protein Rab-10 [Homo sapiens] (NP_057215.3)	NP_057215.3 [11]	23 kDa	0	0	0	0	0
TRUE	Empty	Cluster of K2M2_SHEEP Keratin, type II microfibrillar, component 7C OS=Ovis aries PE=1 SV=1 (P15241.1)	P15241.1 [3]	54 kDa	0	0	0	0	0
TRUE	Empty	aldehyde dehydrogenase X, mitochondrial precursor [Homo sapiens]	NP_000683.3 (+1)	57 kDa	0	0	0	0	0
TRUE	Empty	60S acidic ribosomal protein P0 [Homo sapiens]	NP_000993.1 (+1)	34 kDa	0	2	0	0	0
TRUE	Empty	lysine--tRNA ligase isoform 1 [Homo sapiens]	NP_001123561.1 (+1)	71 kDa	0	0	0	0	0
TRUE	Empty	F-actin-capping protein subunit beta isoform 4 [Homo sapiens]	NP_001269091.1 (+1)	34 kDa	0	0	0	0	0
TRUE	Empty	enoyl-CoA hydratase, mitochondrial [Homo sapiens]	NP_004083.3	31 kDa	0	0	0	0	0
TRUE	Empty	talin-1 [Homo sapiens]	NP_006280.3	270 kDa	0	0	0	0	0
TRUE	Empty	60S ribosomal protein L31 isoform 1 [Homo sapiens]	NP_000984.1 (+2)	14 kDa	0	0	0	0	0
TRUE	Empty	proteasome subunit alpha type-5 isoform 1 [Homo sapiens]	NP_002781.2	26 kDa	0	0	0	0	0
TRUE	Empty	cathepsin D preproprotein [Homo sapiens]	NP_001900.1	45 kDa	0	0	0	0	0
TRUE	Empty	stathmin isoform b [Homo sapiens]	NP_001138926.1 (+3)	20 kDa	0	0	0	0	0
TRUE	Empty	Cluster of acylamino-acid-releasing enzyme [Homo sapiens] (NP_001631.3)	NP_001631.3 [6]	81 kDa	0	0	0	0	0
TRUE	Empty	Cluster of acidic leucine-rich nuclear phosphoprotein 32 family member E isoform 3 [Homo sapiens] (NP_001129951.1)	NP_001129951.1 [7]	25 kDa	0	0	0	0	0
TRUE	Empty	leucine--tRNA ligase, cytoplasmic isoform 3 [Homo sapiens]	NP_001304893.1 (+4)	129 kDa	0	0	0	0	0
TRUE	Empty	DNA replication licensing factor MCM6 [Homo sapiens]	NP_005906.2	93 kDa	0	0	0	0	0
TRUE	Empty	nucleosome assembly protein 1-like 4 [Homo sapiens]	NP_005960.1	43 kDa	0	0	0	0	0
TRUE	Empty	protein arginine N-methyltransferase 5 isoform a [Homo sapiens]	NP_006100.2	73 kDa	0	0	0	0	0
TRUE	Empty	interleukin enhancer-binding factor 3 isoform e [Homo sapiens]	NP_001131145.1 (+8)	77 kDa	0	0	0	0	0
TRUE	Empty	T-complex protein 1 subunit beta isoform 1 [Homo sapiens]	NP_006422.1	57 kDa	0	0	0	0	0
TRUE	Empty	hydroxyacyl-coenzyme A dehydrogenase, mitochondrial isoform 1 precursor [Homo sapiens]	NP_001171634.2 (+2)	36 kDa	0	0	0	0	0
TRUE	Empty	2-oxoglutarate dehydrogenase, mitochondrial isoform 3 precursor [Homo sapiens]	NP_001158508.1 (+4)	116 kDa	0	0	0	0	0
TRUE	Empty	60S ribosomal protein L35 [Homo sapiens]	NP_009140.1	15 kDa	0	2	0	0	0
TRUE	Empty	electron transfer flavoprotein subunit beta isoform 2 [Homo sapiens]	NP_001014763.1 (+1)	37 kDa	0	0	0	0	0
TRUE	Empty	Cluster of probable ATP-dependent RNA helicase DDX5 isoform a [Homo sapiens] (NP_001307524.1)	NP_001307524.1 [6]	69 kDa	0	0	0	0	0
TRUE	Empty	medium-chain specific acyl-CoA dehydrogenase, mitochondrial isoform a precursor [Homo sapiens]	NP_000007.1 (+3)	47 kDa	0	0	0	0	0
TRUE	Empty	plectin isoform 1c [Homo sapiens]	NP_000436.2 (+20)	518 kDa	0	3	0	0	0
TRUE	Empty	septin-2 isoform a [Homo sapiens]	NP_001008491.1 (+39)	41 kDa	0	2	0	0	0
TRUE	Empty	delta(3,5)-Delta(2,4)-dienoyl-CoA isomerase, mitochondrial precursor [Homo sapiens]	NP_001389.2 (+1)	36 kDa	0	0	0	0	0
TRUE	Empty	eukaryotic translation initiation factor 2 subunit 1 [Homo sapiens]	NP_004085.1	36 kDa	0	0	0	0	0
TRUE	Empty	actin-related protein 3 isoform 1 [Homo sapiens]	NP_005712.1	47 kDa	0	0	0	0	0
TRUE	Empty	peptidyl-prolyl cis-trans isomerase FKBP1A isoform a [Homo sapiens]	NP_000792.1 (+1)	12 kDa	0	2	0	0	0
TRUE	Empty	alcohol dehydrogenase [NADP(+)] [Homo sapiens]	NP_001189342.1 (+3)	37 kDa	2	4	0	0	0
TRUE	Empty	leukotriene A-4 hydrolase isoform 1 [Homo sapiens]	NP_000886.1 (+1)	69 kDa	0	2	0	0	0
TRUE	Empty	thioredoxin domain-containing protein 17 [Homo sapiens]	NP_116120.1	14 kDa	0	0	0	0	0
TRUE	Empty	poly(rC)-binding protein 1 [Homo sapiens]	NP_006187.2	37 kDa	0	0	0	0	0
TRUE	Empty	60S ribosomal protein L28 isoform 2 [Homo sapiens]	NP_000982.2 (+4)	16 kDa	0	0	0	0	0
TRUE	Empty	suprabasin isoform 1 precursor [Homo sapiens]	NP_001159506.1 (+3)	61 kDa	0	0	0	0	2
TRUE	Empty	enoyl-CoA delta isomerase 1, mitochondrial isoform 2 precursor [Homo sapiens]	NP_001171500.1 (+1)	31 kDa	0	0	0	0	0
TRUE	Empty	T-complex protein 1 subunit delta isoform b [Homo sapiens]	NP_001243650.1 (+1)	55 kDa	0	0	0	0	0
TRUE	Empty	ras-related protein Rab-7a [Homo sapiens]	NP_004628.4	23 kDa	0	2	0	0	0
TRUE	Empty	UV excision repair protein RAD23 homolog B isoform 1 [Homo sapiens]	NP_002865.1	43 kDa	0	0	0	0	0
TRUE	Empty	60S ribosomal protein L13a isoform 1 [Homo sapiens]	NP_036555.1	24 kDa	0	0	0	0	0
TRUE	Empty	aldo-keto reductase family 1 member C3 isoform 2 [Homo sapiens]	NP_001240837.1 (+1)	37 kDa	0	0	0	0	0
TRUE	Empty	cystatin-B [Homo sapiens]	NP_000091.1	11 kDa	0	0	0	0	0
TRUE	Empty	Cluster of pyruvate dehydrogenase E1 component subunit alpha, somatic form, mitochondrial isoform 2 precursor [Homo sapiens] (NP_001166925.1)	NP_001166925.1 [3]	48 kDa	0	0	0	0	0
TRUE	Empty	ATP-dependent 6-phosphofructokinase, muscle type isoform 2 [Homo sapiens]	NP_000280.1 (+22)	85 kDa	0	0	0	0	0
TRUE	Empty	filamin-C isoform b [Homo sapiens]	NP_001120959.1 (+1)	287 kDa	6	8	0	0	0
TRUE	Empty	matrin-3 isoform a [Homo sapiens]	NP_001181883.1 (+3)	95 kDa	0	0	0	0	0
TRUE	Empty	nucleoprotein TPR [Homo sapiens]	NP_003283.2	267 kDa	0	0	0	0	0
TRUE	Empty	actin-related protein 2 isoform a [Homo sapiens]	NP_001005386.1	45 kDa	0	3	0	0	0
TRUE	Empty	60S ribosomal protein L15 isoform 1 [Homo sapiens]	NP_001240308.1 (+4)	24 kDa	0	0	0	0	0
TRUE	Empty	LIM and SH3 domain protein 1 isoform a [Homo sapiens]	NP_006139.1	30 kDa	2	3	0	0	0
TRUE	Empty	ERO1-like protein alpha precursor [Homo sapiens]	NP_055399.1 (+1)	54 kDa	0	0	0	0	0
TRUE	Empty	cytosol aminopeptidase [Homo sapiens]	NP_056991.2	56 kDa	0	3	0	0	0
TRUE	Empty	1,4-alpha-glucan-branching enzyme [Homo sapiens]	NP_000149.3	80 kDa	0	0	0	0	0
TRUE	Empty	S-formylglutathione hydrolase [Homo sapiens]	NP_001975.1 (+2)	31 kDa	0	0	0	0	0
TRUE	Empty	ribosome biogenesis protein BRX1 homolog [Homo sapiens]	NP_060791.3	41 kDa	0	0	0	0	0
TRUE	Empty	eukaryotic translation initiation factor 4B isoform 1 [Homo sapiens]	NP_001287750.1 (+2)	70 kDa	0	0	0	0	0
TRUE	Empty	ATP-dependent RNA helicase A [Homo sapiens]	NP_001348.2	141 kDa	0	0	0	0	0
TRUE	Empty	alanine--tRNA ligase, cytoplasmic [Homo sapiens]	NP_001596.2	107 kDa	0	2	0	0	0
TRUE	Empty	serine/threonine-protein phosphatase PP1-beta catalytic subunit isoform 1 [Homo sapiens]	NP_002700.1 (+1)	37 kDa	0	0	0	0	0
TRUE	Empty	procollagen galactosyltransferase 1 precursor [Homo sapiens]	NP_078932.2	72 kDa	0	0	0	0	0
TRUE	Empty	small nuclear ribonucleoprotein Sm D2 isoform 1 [Homo sapiens]	NP_004588.1 (+1)	14 kDa	0	0	0	0	0
TRUE	Empty	transcription intermediary factor 1-beta [Homo sapiens]	NP_005753.1	89 kDa	0	0	0	0	0
TRUE	Empty	dnaJ homolog subfamily A member 1 isoform 1 [Homo sapiens]	NP_001530.1	45 kDa	0	0	0	0	0
TRUE	Empty	rho GDP-dissociation inhibitor 1 isoform a [Homo sapiens]	NP_001172006.1 (+5)	23 kDa	0	0	0	0	0
TRUE	Empty	CD44 antigen isoform 1 precursor [Homo sapiens]	NP_000601.3 (+27)	82 kDa	0	0	0	0	0
TRUE	Empty	pyruvate dehydrogenase E1 component subunit beta, mitochondrial isoform 1 precursor [Homo sapiens]	NP_000916.2 (+2)	39 kDa	0	0	0	0	0
TRUE	Empty	heterogeneous nuclear ribonucleoprotein H3 isoform a [Homo sapiens]	NP_001309363.1 (+11)	37 kDa	0	0	0	0	0
TRUE	Empty	RNA-binding protein EWS isoform 3 [Homo sapiens]	NP_001156757.1 (+28)	68 kDa	0	0	0	0	0
TRUE	Empty	proteasome subunit beta type-6 isoform 1 precursor [Homo sapiens]	NP_002789.1	25 kDa	0	0	0	0	0
TRUE	Empty	serine/arginine-rich splicing factor 3 [Homo sapiens]	NP_003008.1	19 kDa	0	0	0	0	0
TRUE	Empty	F-actin-capping protein subunit alpha-1 [Homo sapiens]	NP_006126.1 (+2)	33 kDa	0	0	0	0	0
TRUE	Empty	40S ribosomal protein S29 isoform 1 [Homo sapiens]	NP_001023.1	7 kDa	0	0	0	0	0
TRUE	Empty	dihydropyrimidinase-related protein 3 isoform 1 [Homo sapiens]	NP_001184223.1	74 kDa	0	4	0	0	0
TRUE	Empty	protein-glutamine gamma-glutamyltransferase 2 isoform a [Homo sapiens]	NP_001310245.1 (+4)	77 kDa	0	0	0	0	0
TRUE	Empty	proteasome subunit alpha type-2 [Homo sapiens]	NP_002778.1	26 kDa	0	0	0	0	0
TRUE	Empty	26S proteasome non-ATPase regulatory subunit 11 [Homo sapiens]	NP_001257411.1 (+1)	47 kDa	0	0	0	0	0
TRUE	Empty	adenylyl cyclase-associated protein 1 isoform a [Homo sapiens]	NP_001099000.1 (+13)	52 kDa	0	0	0	0	0
TRUE	Empty	DNA replication licensing factor MCM2 [Homo sapiens]	NP_004517.2	102 kDa	0	0	0	0	0
TRUE	Empty	fructose-bisphosphate aldolase C [Homo sapiens]	NP_005156.1 (+2)	39 kDa	0	0	0	0	0
TRUE	Empty	xaa-Pro aminopeptidase 1 isoform 2 [Homo sapiens]	NP_001161076.1 (+9)	72 kDa	0	2	0	0	0
TRUE	Empty	cytosolic non-specific dipeptidase isoform 1 [Homo sapiens]	NP_060705.2 (+4)	53 kDa	0	0	0	0	0
TRUE	Empty	Cluster of ARPC4-TTLL3 fusion protein [Homo sapiens] (NP_001185722.1)	NP_001185722.1 [3]	72 kDa	2	0	0	0	0
TRUE	Empty	Cluster of histidine--tRNA ligase, cytoplasmic isoform 3 [Homo sapiens] (NP_001244970.1)	NP_001244970.1 [9]	55 kDa	0	0	0	0	0
TRUE	Empty	obg-like ATPase 1 isoform 3 [Homo sapiens]	NP_001315617.1 (+1)	42 kDa	0	0	0	0	0
TRUE	Empty	splicing factor 3B subunit 2 [Homo sapiens]	NP_006833.2 (+3)	100 kDa	0	0	0	0	0
TRUE	Empty	myosin-10 isoform 1 [Homo sapiens]	NP_001242941.1 (+12)	233 kDa	2	4	0	0	0
TRUE	Empty	interleukin enhancer-binding factor 2 isoform 2 [Homo sapiens]	NP_001254738.1 (+1)	39 kDa	0	0	0	0	0
TRUE	Empty	PDZ and LIM domain protein 5 isoform a [Homo sapiens]	NP_006448.4 (+3)	64 kDa	2	3	0	0	0
TRUE	Empty	UMP-CMP kinase isoform a [Homo sapiens]	NP_057392.1	26 kDa	0	0	0	0	0
TRUE	Empty	trifunctional purine biosynthetic protein adenosine-3 isoform 1 [Homo sapiens]	NP_000810.1 (+6)	108 kDa	0	0	0	0	0
TRUE	Empty	26S proteasome regulatory subunit 4 isoform b [Homo sapiens]	NP_001317141.1 (+2)	41 kDa	0	0	0	0	0
TRUE	Empty	60 kDa SS-A/Ro ribonucleoprotein isoform 1 [Homo sapiens]	NP_001035828.1 (+10)	59 kDa	0	0	0	0	0
TRUE	Empty	actin-related protein 2/3 complex subunit 3 isoform 1 [Homo sapiens]	NP_001265485.1 (+1)	21 kDa	0	0	0	0	0
TRUE	Empty	116 kDa U5 small nuclear ribonucleoprotein component isoform b [Homo sapiens]	NP_001136077.1 (+2)	105 kDa	0	0	0	0	0
TRUE	Empty	60S ribosomal protein L35a [Homo sapiens]	NP_000987.2 (+1)	13 kDa	0	0	0	0	0
TRUE	Empty	T-complex protein 1 subunit epsilon isoform c [Homo sapiens]	NP_001293083.1 (+1)	54 kDa	0	0	0	0	0
TRUE	Empty	40S ribosomal protein S21 [Homo sapiens]	NP_001015.1	9 kDa	0	0	0	0	0
TRUE	Empty	X-ray repair cross-complementing protein 5 [Homo sapiens]	NP_066964.1	83 kDa	0	0	0	0	0
TRUE	Empty	heterogeneous nuclear ribonucleoprotein U-like protein 2 [Homo sapiens]	NP_001073027.1	85 kDa	0	0	0	0	0
TRUE	Empty	proteasome subunit alpha type-3 isoform 1 [Homo sapiens]	NP_002779.1 (+1)	28 kDa	0	0	0	0	0
TRUE	Empty	Cluster of kinesin-1 heavy chain [Homo sapiens] (NP_004512.1)	NP_004512.1 [4]	110 kDa	0	0	0	0	0
TRUE	Empty	ATP-dependent RNA helicase DDX3X isoform 3 [Homo sapiens]	NP_001180346.1 (+3)	71 kDa	0	0	0	0	0
TRUE	Empty	DNA replication licensing factor MCM3 isoform 1 [Homo sapiens]	NP_002379.3	96 kDa	0	0	0	0	0
TRUE	Empty	26S proteasome non-ATPase regulatory subunit 3 [Homo sapiens]	NP_002800.2	61 kDa	0	0	0	0	0
TRUE	Empty	glyoxylate reductase/hydroxypyruvate reductase [Homo sapiens]	NP_036335.1 (+2)	36 kDa	0	0	0	0	0
TRUE	Empty	caldesmon isoform 2 [Homo sapiens]	NP_004333.1 (+9)	63 kDa	0	3	0	0	0
TRUE	Empty	phosphoenolpyruvate carboxykinase [GTP], mitochondrial isoform 3 [Homo sapiens]	NP_001278485.1 (+2)	56 kDa	0	2	0	0	0
TRUE	Empty	ADP-sugar pyrophosphatase isoform 2 [Homo sapiens]	NP_001308576.1 (+1)	24 kDa	0	0	0	0	0
TRUE	Empty	palmitoyl-protein thioesterase 1 isoform 1 precursor [Homo sapiens]	NP_000301.1	34 kDa	0	0	0	0	0
TRUE	Empty	platelet-activating factor acetylhydrolase IB subunit beta isoform e [Homo sapiens]	NP_001296360.1 (+2)	20 kDa	0	0	0	0	0
TRUE	Empty	26S proteasome regulatory subunit 6B isoform 1 [Homo sapiens]	NP_006494.1 (+1)	47 kDa	0	0	0	0	0
TRUE	Empty	phosphoglucomutase-1 isoform 1 [Homo sapiens]	NP_002624.2	61 kDa	0	0	0	0	0
TRUE	Empty	prefoldin subunit 2 [Homo sapiens]	NP_036526.2	17 kDa	0	0	0	0	0
TRUE	Empty	D-3-phosphoglycerate dehydrogenase [Homo sapiens]	NP_006614.2 (+4)	57 kDa	0	0	0	0	0
TRUE	Empty	leucine-rich repeat-containing protein 59 [Homo sapiens]	NP_060979.2	35 kDa	0	0	0	0	0
TRUE	Empty	pregnancy zone protein precursor [Homo sapiens]	NP_002855.2 (+8)	164 kDa	2	2	0	0	0
TRUE	Empty	procollagen-lysine,2-oxoglutarate 5-dioxygenase 3 precursor [Homo sapiens]	NP_001075.1	85 kDa	0	0	0	0	0
TRUE	Empty	cytochrome c [Homo sapiens]	NP_061820.1	12 kDa	0	0	0	0	0
TRUE	Empty	heat shock protein 75 kDa, mitochondrial isoform 2 [Homo sapiens]	NP_001258978.1 (+1)	74 kDa	0	0	0	0	0
TRUE	Empty	SUMO-activating enzyme subunit 2 [Homo sapiens]	NP_005490.1 (+1)	71 kDa	0	0	0	0	0
TRUE	Empty	T-complex protein 1 subunit alpha isoform a [Homo sapiens]	NP_110379.2	60 kDa	0	0	0	0	0
TRUE	Empty	3-ketoacyl-CoA thiolase, peroxisomal isoform a [Homo sapiens]	NP_001598.1 (+2)	44 kDa	0	2	0	0	0
TRUE	Empty	alcohol dehydrogenase class-3 [Homo sapiens]	NP_000662.3	40 kDa	0	0	0	0	0
TRUE	Empty	programmed cell death protein 6 isoform 2 [Homo sapiens]	NP_001254485.1 (+2)	22 kDa	0	0	0	0	0
TRUE	Empty	glutathione S-transferase Mu 3 [Homo sapiens]	NP_000840.2	27 kDa	0	0	0	0	0
TRUE	Empty	high mobility group protein B2 [Homo sapiens]	NP_001124160.1 (+2)	24 kDa	0	0	0	0	0
TRUE	Empty	aspartate--tRNA ligase, cytoplasmic isoform 2 [Homo sapiens]	NP_001280241.1 (+1)	46 kDa	0	0	0	0	0
TRUE	Empty	brain acid soluble protein 1 [Homo sapiens]	NP_001258535.1 (+1)	23 kDa	0	0	0	0	0
TRUE	Empty	four and a half LIM domains protein 1 isoform 5 [Homo sapiens]	NP_001153171.1 (+7)	34 kDa	0	3	0	0	0
TRUE	Empty	DNA replication licensing factor MCM4 [Homo sapiens]	NP_005905.2 (+1)	97 kDa	0	0	0	0	0
TRUE	Empty	heterogeneous nuclear ribonucleoprotein F [Homo sapiens]	NP_001091674.1 (+5)	46 kDa	0	0	0	0	0
TRUE	Empty	elongation factor 1-beta [Homo sapiens]	NP_001032752.1 (+2)	25 kDa	0	0	0	0	0
TRUE	Empty	single-stranded DNA-binding protein, mitochondrial precursor [Homo sapiens]	NP_001243439.1 (+4)	17 kDa	0	0	0	0	0
TRUE	Empty	methionine adenosyltransferase 2 subunit beta isoform 1 [Homo sapiens]	NP_037415.1 (+1)	38 kDa	0	0	0	0	0
TRUE	Empty	major histocompatibility complex, class I, B precursor [Homo sapiens]	NP_005505.2 (+1)	40 kDa	0	0	0	0	0
TRUE	Empty	protein phosphatase 1G [Homo sapiens]	NP_817092.1	59 kDa	0	0	0	0	0
TRUE	Empty	eukaryotic translation initiation factor 4H isoform 1 [Homo sapiens]	NP_071496.1 (+3)	27 kDa	0	0	0	0	0
TRUE	Empty	phenylalanine--tRNA ligase alpha subunit [Homo sapiens]	NP_004452.1	58 kDa	0	0	0	0	0
TRUE	Empty	cleavage and polyadenylation specificity factor subunit 5 [Homo sapiens]	NP_008937.1	26 kDa	0	0	0	0	0
TRUE	Empty	isocitrate dehydrogenase [NAD] subunit beta, mitochondrial isoform e precursor [Homo sapiens]	NP_001317692.1 (+1)	42 kDa	0	0	0	0	0
TRUE	Empty	chromobox protein homolog 3 [Homo sapiens]	NP_009207.2 (+2)	21 kDa	0	0	0	0	0
TRUE	Empty	catalase [Homo sapiens]	NP_001743.1	60 kDa	0	0	0	0	0
TRUE	Empty	ELAV-like protein 1 [Homo sapiens]	NP_001410.2	36 kDa	0	0	0	0	0
TRUE	Empty	glutathione S-transferase omega-1 isoform 1 [Homo sapiens]	NP_004823.1	28 kDa	0	0	0	0	0
TRUE	Empty	lipocalin-1 isoform 1 precursor [Homo sapiens]	NP_001239546.1 (+2)	19 kDa	0	0	0	0	2
TRUE	Empty	pirin [Homo sapiens]	NP_001018119.1 (+1)	32 kDa	0	0	0	0	0
TRUE	Empty	pre-mRNA-processing-splicing factor 8 [Homo sapiens]	NP_006436.3	274 kDa	0	0	0	0	0
TRUE	Empty	myotrophin [Homo sapiens]	NP_665807.1	13 kDa	0	0	0	0	0
TRUE	Empty	serpin B6 isoform b [Homo sapiens]	NP_001182220.2 (+13)	43 kDa	0	0	0	0	0
TRUE	Empty	alpha-2-macroglobulin isoform a precursor [Homo sapiens]	NP_000005.2 (+4)	163 kDa	2	2	0	0	0
TRUE	Empty	importin subunit beta-1 isoform 1 [Homo sapiens]	NP_002256.2	97 kDa	0	0	0	0	0
TRUE	Empty	activated RNA polymerase II transcriptional coactivator p15 [Homo sapiens]	NP_006704.3 (+3)	14 kDa	0	0	0	0	0
TRUE	Empty	transcription factor BTF3 isoform A [Homo sapiens]	NP_001032726.1 (+1)	22 kDa	0	0	0	0	0
TRUE	Empty	ester hydrolase C11orf54 isoform a [Homo sapiens]	NP_001272996.1 (+17)	35 kDa	0	0	0	0	0
TRUE	Empty	dolichyl-diphosphooligosaccharide--protein glycosyltransferase subunit 1 precursor [Homo sapiens]	NP_002941.1	69 kDa	0	0	0	0	0
TRUE	Empty	carboxymethylenebutenolidase homolog [Homo sapiens]	NP_620164.1 (+2)	28 kDa	0	0	0	0	0
TRUE	Empty	quinone oxidoreductase isoform a [Homo sapiens]	NP_001123514.1 (+2)	35 kDa	0	0	0	0	0
TRUE	Empty	platelet-activating factor acetylhydrolase IB subunit alpha [Homo sapiens]	NP_000421.1 (+7)	47 kDa	0	2	0	0	0
TRUE	Empty	signal recognition particle 9 kDa protein isoform 2 [Homo sapiens]	NP_003124.1	10 kDa	0	0	0	0	0
TRUE	Empty	dnaJ homolog subfamily B member 1 isoform 2 [Homo sapiens]	NP_001287843.1 (+5)	27 kDa	0	0	0	0	0
TRUE	Empty	caspase-14 precursor [Homo sapiens]	NP_036246.1	28 kDa	0	0	0	2	2
TRUE	Empty	poly [ADP-ribose] polymerase 1 [Homo sapiens]	NP_001609.2	113 kDa	0	0	0	0	0
TRUE	Empty	heat shock 70 kDa protein 4L isoform 2 [Homo sapiens]	NP_001304310.1 (+1)	98 kDa	0	0	0	0	0
TRUE	Empty	E3 ubiquitin/ISG15 ligase TRIM25 [Homo sapiens]	NP_005073.2	71 kDa	0	0	0	0	0
TRUE	Empty	histone H1.5 [Homo sapiens]	NP_005313.1	23 kDa	0	2	0	0	0
TRUE	Empty	prolow-density lipoprotein receptor-related protein 1 preproprotein [Homo sapiens]	NP_002323.2 (+1)	505 kDa	0	3	0	0	0
TRUE	Empty	SH3 domain-binding glutamic acid-rich-like protein [Homo sapiens]	NP_003013.1	13 kDa	0	2	0	0	0
TRUE	Empty	ribose-phosphate pyrophosphokinase 1 isoform 1 [Homo sapiens]	NP_002755.1 (+1)	35 kDa	0	0	0	0	0
TRUE	Empty	ruvB-like 2 isoform 1 [Homo sapiens]	NP_006657.1	51 kDa	0	0	0	0	0
TRUE	Empty	lysosome-associated membrane glycoprotein 1 precursor [Homo sapiens]	NP_005552.3 (+1)	45 kDa	0	0	0	0	0
TRUE	Empty	DNA (cytosine-5)-methyltransferase 1 isoform a [Homo sapiens]	NP_001124295.1 (+3)	185 kDa	0	0	0	0	0
TRUE	Empty	leukocyte elastase inhibitor [Homo sapiens]	NP_109591.1 (+3)	43 kDa	0	0	0	0	0
TRUE	Empty	treacle protein isoform b [Homo sapiens]	NP_000347.2 (+9)	144 kDa	0	0	0	0	0
TRUE	Empty	heterogeneous nuclear ribonucleoprotein A0 [Homo sapiens]	NP_006796.1	31 kDa	0	0	0	0	0
TRUE	Empty	isoleucine--tRNA ligase, cytoplasmic [Homo sapiens]	NP_002152.2 (+1)	145 kDa	0	0	0	0	0
TRUE	Empty	thimet oligopeptidase [Homo sapiens]	NP_003240.1 (+1)	79 kDa	0	0	0	0	0
TRUE	Empty	calponin-1 isoform 1 [Homo sapiens]	NP_001290.2	33 kDa	0	2	0	0	0
TRUE	Empty	serine/arginine repetitive matrix protein 2 [Homo sapiens]	NP_057417.3 (+1)	300 kDa	0	0	0	0	0
TRUE	Empty	inorganic pyrophosphatase 2, mitochondrial isoform 2 precursor [Homo sapiens]	NP_008834.3 (+1)	35 kDa	0	0	0	0	0
TRUE	Empty	poly(rC)-binding protein 2 isoform c [Homo sapiens]	NP_001092090.1 (+3)	35 kDa	0	0	0	0	0
TRUE	Empty	aldo-keto reductase family 1 member C2 isoform 3 [Homo sapiens]	NP_001307956.1 (+2)	34 kDa	0	0	0	0	0
TRUE	Empty	exosome complex component RRP4 isoform 3 [Homo sapiens]	NP_001269638.1 (+1)	29 kDa	0	0	0	0	0
TRUE	Empty	beta-galactosidase isoform a preproprotein [Homo sapiens]	NP_000395.2 (+3)	76 kDa	0	0	0	0	0
TRUE	Empty	polypyrimidine tract-binding protein 1 isoform a [Homo sapiens]	NP_002810.1 (+4)	60 kDa	0	0	0	0	0
TRUE	Empty	multifunctional methyltransferase subunit TRM112-like protein isoform 2 [Homo sapiens]	NP_001273011.1 (+2)	14 kDa	0	0	0	0	0
TRUE	Empty	26S proteasome regulatory subunit 7 isoform 1 [Homo sapiens]	NP_002794.1	49 kDa	0	0	0	0	0
TRUE	Empty	protein-L-isoaspartate(D-aspartate) O-methyltransferase isoform 2 [Homo sapiens]	NP_001238978.1 (+7)	30 kDa	0	0	0	0	0
TRUE	Empty	pre-rRNA-processing protein TSR1 homolog [Homo sapiens]	NP_060598.3	92 kDa	0	0	0	0	0
TRUE	Empty	collagen alpha-2(I) chain precursor [Homo sapiens]	NP_000080.2	129 kDa	0	2	0	0	0
TRUE	Empty	haptoglobin isoform 2 preproprotein [Homo sapiens]	NP_001119574.1 (+2)	38 kDa	0	0	0	2	0
TRUE	Empty	hypoxia up-regulated protein 1 precursor [Homo sapiens]	NP_001124463.1 (+7)	111 kDa	0	0	0	0	0
TRUE	Empty	neutral amino acid transporter B(0) isoform 1 [Homo sapiens]	NP_005619.1	57 kDa	0	0	0	0	0
TRUE	Empty	microtubule-associated protein 4 isoform 4 [Homo sapiens]	NP_001127836.1 (+41)	120 kDa	0	0	0	0	0
TRUE	Empty	glucosamine-6-phosphate isomerase 1 [Homo sapiens]	NP_005462.1 (+3)	33 kDa	0	0	0	0	0
TRUE	Empty	aminoacyl tRNA synthase complex-interacting multifunctional protein 1 isoform a precursor [Homo sapiens]	NP_001135887.1 (+4)	34 kDa	0	0	0	0	0
TRUE	Empty	omega-amidase NIT2 [Homo sapiens]	NP_064587.1	31 kDa	0	0	0	0	0
TRUE	Empty	cystathionine beta-synthase isoform 1 [Homo sapiens]	NP_000062.1 (+26)	61 kDa	0	0	0	0	0
TRUE	Empty	mesencephalic astrocyte-derived neurotrophic factor precursor [Homo sapiens]	NP_006001.4	21 kDa	0	2	0	0	0
TRUE	Empty	thymidylate synthase [Homo sapiens]	NP_001062.1 (+1)	36 kDa	0	0	0	0	0
TRUE	Empty	eukaryotic initiation factor 4A-III [Homo sapiens]	NP_055555.1 (+1)	47 kDa	0	0	0	0	0
TRUE	Empty	Cluster of septin-7 isoform 2 [Homo sapiens] (NP_001011553.2)	NP_001011553.2 [15]	51 kDa	0	0	0	0	0
TRUE	Empty	nuclear receptor-binding protein isoform 1 [Homo sapiens]	NP_001308286.1 (+2)	60 kDa	28	5	28	4	19

## Sheet: % coverage
					% coverage
Visible?	Starred?	Identified Proteins	Accession Number	Molecular Weight	MEF wt; 6P-ATP #1	MEF wt; 6P-ATP #2	MEF-KO; 6P-ATP #1	MEF KO; 6P-ATP #2	NoCells; 6P-ATP #1
TRUE	Empty	1,4-alpha-glucan-branching enzyme [Homo sapiens]	NP_000149.3	80 kDa	0	0	0	0	0
TRUE	Empty	2-oxoglutarate dehydrogenase, mitochondrial isoform 3 precursor [Homo sapiens]	NP_001158508.1 (+4)	116 kDa	0	0	0	0	0
TRUE	Empty	3-hydroxyacyl-CoA dehydrogenase type-2 isoform 1 [Homo sapiens]	NP_004484.1	27 kDa	0	0	0	0	0
TRUE	Empty	3-ketoacyl-CoA thiolase, mitochondrial [Homo sapiens]	NP_006102.2	42 kDa	0	0.0529	0	0	0
TRUE	Empty	3-ketoacyl-CoA thiolase, peroxisomal isoform a [Homo sapiens]	NP_001598.1 (+2)	44 kDa	0	0.0354	0	0	0
TRUE	Empty	4F2 cell-surface antigen heavy chain isoform b [Homo sapiens]	NP_001012680.1 (+3)	68 kDa	0	0	0	0	0
TRUE	Empty	6-phosphogluconate dehydrogenase, decarboxylating isoform 3 [Homo sapiens]	NP_001291381.1 (+1)	52 kDa	0	0.0532	0	0	0
TRUE	Empty	10 kDa heat shock protein, mitochondrial [Homo sapiens]	NP_002148.1	11 kDa	0	0.196	0	0	0
TRUE	Empty	Cluster of 14-3-3 protein epsilon [Homo sapiens] (NP_006752.1)	NP_006752.1 [18]	29 kDa	0.192	0.275	0	0	0
TRUE	Empty	26S proteasome non-ATPase regulatory subunit 2 isoform 1 [Homo sapiens]	NP_002799.3	100 kDa	0	0	0	0	0
TRUE	Empty	26S proteasome non-ATPase regulatory subunit 3 [Homo sapiens]	NP_002800.2	61 kDa	0	0	0	0	0
TRUE	Empty	26S proteasome non-ATPase regulatory subunit 11 [Homo sapiens]	NP_001257411.1 (+1)	47 kDa	0	0	0	0	0
TRUE	Empty	26S proteasome regulatory subunit 4 isoform b [Homo sapiens]	NP_001317141.1 (+2)	41 kDa	0	0	0	0	0
TRUE	Empty	26S proteasome regulatory subunit 6A [Homo sapiens]	NP_002795.2 (+1)	49 kDa	0	0.0934	0	0	0
TRUE	Empty	26S proteasome regulatory subunit 6B isoform 1 [Homo sapiens]	NP_006494.1 (+1)	47 kDa	0	0	0	0	0
TRUE	Empty	26S proteasome regulatory subunit 7 isoform 1 [Homo sapiens]	NP_002794.1	49 kDa	0	0	0	0	0
TRUE	Empty	26S proteasome regulatory subunit 10B [Homo sapiens]	NP_002797.3	46 kDa	0	0	0	0	0
TRUE	Empty	40S ribosomal protein S2 [Homo sapiens]	NP_002943.2	31 kDa	0.0853	0.198	0	0	0
TRUE	Empty	40S ribosomal protein S3 isoform 1 [Homo sapiens]	NP_000996.2 (+1)	27 kDa	0.148	0.3	0	0	0
TRUE	Empty	40S ribosomal protein S3a isoform 1 [Homo sapiens]	NP_000997.1	30 kDa	0.163	0.208	0	0	0
TRUE	Empty	40S ribosomal protein S4, X isoform [Homo sapiens]	NP_000998.1	30 kDa	0.297	0.262	0	0	0
TRUE	Empty	40S ribosomal protein S5 [Homo sapiens]	NP_001000.2	23 kDa	0	0.137	0	0	0
TRUE	Empty	40S ribosomal protein S6 [Homo sapiens]	NP_001001.2	29 kDa	0	0.189	0	0	0
TRUE	Empty	40S ribosomal protein S7 [Homo sapiens]	NP_001002.1	22 kDa	0.18	0	0	0	0
TRUE	Empty	40S ribosomal protein S8 [Homo sapiens]	NP_001003.1	24 kDa	0.135	0.207	0	0	0
TRUE	Empty	40S ribosomal protein S9 isoform a [Homo sapiens]	NP_001004.2 (+3)	23 kDa	0	0.196	0	0	0
TRUE	Empty	Cluster of 40S ribosomal protein S10 [Homo sapiens] (NP_001005.1)	NP_001005.1 [4]	19 kDa	0	0	0	0	0
TRUE	Empty	40S ribosomal protein S11 [Homo sapiens]	NP_001006.1	18 kDa	0.133	0.177	0	0	0
TRUE	Empty	40S ribosomal protein S12 [Homo sapiens]	NP_001007.2	15 kDa	0.189	0.348	0	0	0
TRUE	Empty	40S ribosomal protein S13 [Homo sapiens]	NP_001008.1	17 kDa	0.152	0.152	0	0	0
TRUE	Empty	40S ribosomal protein S14 [Homo sapiens]	NP_001020241.1 (+2)	16 kDa	0.291	0.305	0	0	0
TRUE	Empty	40S ribosomal protein S15 isoform 2 [Homo sapiens]	NP_001009.1 (+1)	17 kDa	0	0	0	0	0
TRUE	Empty	40S ribosomal protein S15a [Homo sapiens]	NP_001010.2 (+1)	15 kDa	0.177	0.192	0	0	0
TRUE	Empty	40S ribosomal protein S16 isoform 1 [Homo sapiens]	NP_001011.1	16 kDa	0.301	0.301	0	0	0
TRUE	Empty	40S ribosomal protein S17 [Homo sapiens]	NP_001012.1	16 kDa	0	0	0	0	0
TRUE	Empty	40S ribosomal protein S18 [Homo sapiens]	NP_072045.1	18 kDa	0.382	0.243	0	0	0
TRUE	Empty	40S ribosomal protein S19 isoform 1 [Homo sapiens]	NP_001013.1 (+2)	16 kDa	0	0.179	0	0	0
TRUE	Empty	40S ribosomal protein S20 isoform 2 [Homo sapiens]	NP_001014.1 (+1)	13 kDa	0.227	0	0	0	0
TRUE	Empty	40S ribosomal protein S21 [Homo sapiens]	NP_001015.1	9 kDa	0	0	0	0	0
TRUE	Empty	40S ribosomal protein S24 isoform c [Homo sapiens]	NP_001017.1 (+5)	15 kDa	0	0.195	0	0	0
TRUE	Empty	40S ribosomal protein S25 [Homo sapiens]	NP_001019.1	14 kDa	0	0.224	0	0	0
TRUE	Empty	40S ribosomal protein S26 [Homo sapiens]	NP_001020.2 (+1)	13 kDa	0	0.313	0	0	0
TRUE	Empty	40S ribosomal protein S27 isoform 1 [Homo sapiens]	NP_001021.1	9 kDa	0	0.25	0	0	0
TRUE	Empty	40S ribosomal protein S28 [Homo sapiens]	NP_001022.1	8 kDa	0	0	0	0	0
TRUE	Empty	40S ribosomal protein S29 isoform 1 [Homo sapiens]	NP_001023.1	7 kDa	0	0	0	0	0
TRUE	Empty	40S ribosomal protein SA isoform 2 [Homo sapiens]	NP_001291217.1 (+1)	33 kDa	0.223	0.213	0	0	0
TRUE	Empty	60 kDa heat shock protein, mitochondrial [Homo sapiens]	NP_002147.2 (+1)	61 kDa	0.246	0.211	0	0	0
TRUE	Empty	60 kDa SS-A/Ro ribonucleoprotein isoform 1 [Homo sapiens]	NP_001035828.1 (+10)	59 kDa	0	0	0	0	0
TRUE	Empty	60S acidic ribosomal protein P0 [Homo sapiens]	NP_000993.1 (+1)	34 kDa	0	0.0694	0	0	0
TRUE	Empty	Cluster of 60S acidic ribosomal protein P2 [Homo sapiens] (NP_000995.1)	NP_000995.1 [2]	12 kDa	0	0.313	0	0	0
TRUE	Empty	60S ribosomal protein L3 isoform a [Homo sapiens]	NP_000958.1	46 kDa	0	0.0422	0	0	0
TRUE	Empty	60S ribosomal protein L4 [Homo sapiens]	NP_000959.2	48 kDa	0.0796	0.131	0	0	0
TRUE	Empty	60S ribosomal protein L5 [Homo sapiens]	NP_000960.2	34 kDa	0.152	0.152	0	0	0
TRUE	Empty	60S ribosomal protein L6 isoform 1 [Homo sapiens]	NP_000961.2 (+8)	33 kDa	0	0	0	0	0
TRUE	Empty	60S ribosomal protein L7 [Homo sapiens]	NP_000962.2	29 kDa	0.133	0.226	0	0	0
TRUE	Empty	60S ribosomal protein L7a [Homo sapiens]	NP_000963.1	30 kDa	0.113	0.154	0	0	0
TRUE	Empty	60S ribosomal protein L8 [Homo sapiens]	NP_000964.1 (+4)	28 kDa	0	0.105	0	0	0
TRUE	Empty	60S ribosomal protein L9 [Homo sapiens]	NP_000652.2 (+1)	22 kDa	0.115	0	0	0	0
TRUE	Empty	60S ribosomal protein L10 isoform a [Homo sapiens]	NP_001290553.1 (+2)	25 kDa	0.117	0	0	0	0
TRUE	Empty	60S ribosomal protein L10a [Homo sapiens]	NP_009035.3	25 kDa	0.171	0.355	0	0	0
TRUE	Empty	60S ribosomal protein L11 isoform 1 [Homo sapiens]	NP_000966.2	20 kDa	0	0	0	0	0
TRUE	Empty	60S ribosomal protein L12 [Homo sapiens]	NP_000967.1	18 kDa	0.285	0.194	0	0	0
TRUE	Empty	60S ribosomal protein L13 isoform 1 [Homo sapiens]	NP_000968.2 (+1)	24 kDa	0	0.0948	0	0	0
TRUE	Empty	60S ribosomal protein L13a isoform 1 [Homo sapiens]	NP_036555.1	24 kDa	0	0	0	0	0
TRUE	Empty	60S ribosomal protein L14 [Homo sapiens]	NP_001030168.1 (+1)	23 kDa	0.102	0.102	0	0	0
TRUE	Empty	60S ribosomal protein L15 isoform 1 [Homo sapiens]	NP_001240308.1 (+4)	24 kDa	0	0	0	0	0
TRUE	Empty	60S ribosomal protein L17 isoform a [Homo sapiens]	NP_000976.1 (+7)	21 kDa	0	0	0	0	0
TRUE	Empty	60S ribosomal protein L18 isoform 1 [Homo sapiens]	NP_000970.1	22 kDa	0.112	0.112	0	0	0
TRUE	Empty	60S ribosomal protein L18a [Homo sapiens]	NP_000971.1	21 kDa	0	0	0	0	0
TRUE	Empty	60S ribosomal protein L21 [Homo sapiens]	NP_000973.2	19 kDa	0	0	0	0	0
TRUE	Empty	60S ribosomal protein L22 [Homo sapiens]	NP_000974.1	15 kDa	0	0.188	0	0	0
TRUE	Empty	60S ribosomal protein L23 [Homo sapiens]	NP_000969.1	15 kDa	0	0.25	0	0	0
TRUE	Empty	60S ribosomal protein L23a [Homo sapiens]	NP_000975.2	18 kDa	0	0.237	0	0	0
TRUE	Empty	60S ribosomal protein L24 [Homo sapiens]	NP_000977.1	18 kDa	0	0.191	0	0	0
TRUE	Empty	60S ribosomal protein L27 [Homo sapiens]	NP_000979.1 (+2)	16 kDa	0	0.147	0	0	0
TRUE	Empty	60S ribosomal protein L27a [Homo sapiens]	NP_000981.1	17 kDa	0	0.149	0	0	0
TRUE	Empty	60S ribosomal protein L28 isoform 2 [Homo sapiens]	NP_000982.2 (+4)	16 kDa	0	0	0	0	0
TRUE	Empty	60S ribosomal protein L30 [Homo sapiens]	NP_000980.1	13 kDa	0	0.409	0	0	0
TRUE	Empty	60S ribosomal protein L31 isoform 1 [Homo sapiens]	NP_000984.1 (+2)	14 kDa	0	0	0	0	0
TRUE	Empty	60S ribosomal protein L32 [Homo sapiens]	NP_000985.1 (+2)	16 kDa	0	0.17	0	0	0
TRUE	Empty	60S ribosomal protein L35 [Homo sapiens]	NP_009140.1	15 kDa	0	0.187	0	0	0
TRUE	Empty	60S ribosomal protein L35a [Homo sapiens]	NP_000987.2 (+1)	13 kDa	0	0	0	0	0
TRUE	Empty	60S ribosomal protein L36 [Homo sapiens]	NP_056229.2 (+1)	12 kDa	0	0.19	0	0	0
TRUE	Empty	60S ribosomal protein L38 [Homo sapiens]	NP_000990.1 (+1)	8 kDa	0	0.357	0	0	0
TRUE	Empty	78 kDa glucose-regulated protein precursor [Homo sapiens]	NP_005338.1	72 kDa	0.361	0.446	0	0	0
TRUE	Empty	116 kDa U5 small nuclear ribonucleoprotein component isoform b [Homo sapiens]	NP_001136077.1 (+2)	105 kDa	0	0	0	0	0
TRUE	Empty	acidic leucine-rich nuclear phosphoprotein 32 family member A [Homo sapiens]	NP_006296.1	29 kDa	0	0	0	0	0
TRUE	Empty	acidic leucine-rich nuclear phosphoprotein 32 family member B [Homo sapiens]	NP_006392.1	29 kDa	0	0	0	0	0
TRUE	Empty	Cluster of acidic leucine-rich nuclear phosphoprotein 32 family member E isoform 3 [Homo sapiens] (NP_001129951.1)	NP_001129951.1 [7]	25 kDa	0	0	0	0	0
TRUE	Empty	aconitate hydratase, mitochondrial precursor [Homo sapiens]	NP_001089.1	85 kDa	0.091	0.0859	0	0	0
TRUE	Empty	actin-related protein 2 isoform a [Homo sapiens]	NP_001005386.1	45 kDa	0	0.1	0	0	0
TRUE	Empty	actin-related protein 2/3 complex subunit 1B [Homo sapiens]	NP_005711.1 (+2)	41 kDa	0	0.0753	0	0	0
TRUE	Empty	actin-related protein 2/3 complex subunit 3 isoform 1 [Homo sapiens]	NP_001265485.1 (+1)	21 kDa	0	0	0	0	0
TRUE	Empty	actin-related protein 3 isoform 1 [Homo sapiens]	NP_005712.1	47 kDa	0	0	0	0	0
TRUE	Empty	activated RNA polymerase II transcriptional coactivator p15 [Homo sapiens]	NP_006704.3 (+3)	14 kDa	0	0	0	0	0
TRUE	Empty	Cluster of acylamino-acid-releasing enzyme [Homo sapiens] (NP_001631.3)	NP_001631.3 [6]	81 kDa	0	0	0	0	0
TRUE	Empty	adenosylhomocysteinase isoform 1 [Homo sapiens]	NP_000678.1 (+2)	48 kDa	0.137	0.188	0	0	0
TRUE	Empty	adenylosuccinate lyase isoform a [Homo sapiens]	NP_000017.1 (+2)	55 kDa	0	0	0	0	0
TRUE	Empty	adenylyl cyclase-associated protein 1 isoform a [Homo sapiens]	NP_001099000.1 (+13)	52 kDa	0	0	0	0	0
TRUE	Empty	ADP-sugar pyrophosphatase isoform 2 [Homo sapiens]	NP_001308576.1 (+1)	24 kDa	0	0	0	0	0
TRUE	Empty	Cluster of ADP/ATP translocase 1 [Homo sapiens] (NP_001142.2)	NP_001142.2 [3]	33 kDa	0	0.104	0	0	0
TRUE	Empty	alanine--tRNA ligase, cytoplasmic [Homo sapiens]	NP_001596.2	107 kDa	0	0.0331	0	0	0
TRUE	Empty	ALBU_BOVIN Serum albumin - Bos taurus (Bovine).	P02769.4	69 kDa	0.852	0.792	0.852	0.783	0.815
TRUE	Empty	alcohol dehydrogenase [NADP(+)] [Homo sapiens]	NP_001189342.1 (+3)	37 kDa	0.0769	0.142	0	0	0
TRUE	Empty	alcohol dehydrogenase class-3 [Homo sapiens]	NP_000662.3	40 kDa	0	0	0	0	0
TRUE	Empty	aldehyde dehydrogenase X, mitochondrial precursor [Homo sapiens]	NP_000683.3 (+1)	57 kDa	0	0	0	0	0
TRUE	Empty	aldehyde dehydrogenase, mitochondrial isoform 1 precursor [Homo sapiens]	NP_000681.2	56 kDa	0	0.128	0	0	0
TRUE	Empty	aldo-keto reductase family 1 member C2 isoform 3 [Homo sapiens]	NP_001307956.1 (+2)	34 kDa	0	0	0	0	0
TRUE	Empty	aldo-keto reductase family 1 member C3 isoform 2 [Homo sapiens]	NP_001240837.1 (+1)	37 kDa	0	0	0	0	0
TRUE	Empty	aldose reductase isoform 1 [Homo sapiens]	NP_001619.1	36 kDa	0	0	0	0	0
TRUE	Empty	alpha-2-macroglobulin isoform a precursor [Homo sapiens]	NP_000005.2 (+4)	163 kDa	0.0129	0.0136	0	0	0
TRUE	Empty	Cluster of alpha-actinin-4 isoform 1 [Homo sapiens] (NP_004915.2)	NP_004915.2 [16]	105 kDa	0.0639	0.143	0	0	0
TRUE	Empty	Cluster of alpha-enolase isoform 1 [Homo sapiens] (NP_001419.1)	NP_001419.1 [3]	47 kDa	0.219	0.164	0	0	0
TRUE	Empty	aminoacyl tRNA synthase complex-interacting multifunctional protein 1 isoform a precursor [Homo sapiens]	NP_001135887.1 (+4)	34 kDa	0	0	0	0	0
TRUE	Empty	annexin A1 [Homo sapiens]	NP_000691.1 (+2)	39 kDa	0	0	0	0	0
TRUE	Empty	annexin A2 isoform 2 [Homo sapiens]	NP_001002857.1 (+4)	39 kDa	0.366	0.31	0.0973	0	0.0796
TRUE	Empty	annexin A5 [Homo sapiens]	NP_001145.1	36 kDa	0.181	0.134	0	0.0625	0
TRUE	Empty	annexin A6 isoform 1 [Homo sapiens]	NP_001146.2 (+2)	76 kDa	0	0.0832	0	0	0
TRUE	Empty	apolipoprotein C-III precursor [Homo sapiens]	NP_000031.1	11 kDa	0.192	0	0	0	0
TRUE	Empty	Cluster of ARPC4-TTLL3 fusion protein [Homo sapiens] (NP_001185722.1)	NP_001185722.1 [3]	72 kDa	0.0352	0	0	0	0
TRUE	Empty	asparagine synthetase [glutamine-hydrolyzing] isoform b [Homo sapiens]	NP_001171546.1 (+4)	62 kDa	0	0	0	0	0
TRUE	Empty	asparagine--tRNA ligase, cytoplasmic [Homo sapiens]	NP_004530.1 (+1)	63 kDa	0	0.0401	0	0	0
TRUE	Empty	aspartate aminotransferase, cytoplasmic [Homo sapiens]	NP_002070.1	46 kDa	0	0	0	0	0
TRUE	Empty	aspartate aminotransferase, mitochondrial isoform 1 precursor [Homo sapiens]	NP_002071.2	48 kDa	0.0721	0.093	0	0	0
TRUE	Empty	aspartate--tRNA ligase, cytoplasmic isoform 2 [Homo sapiens]	NP_001280241.1 (+1)	46 kDa	0	0	0	0	0
TRUE	Empty	ATP synthase subunit alpha, mitochondrial isoform a precursor [Homo sapiens]	NP_001001937.1 (+1)	60 kDa	0.152	0.168	0	0	0
TRUE	Empty	ATP synthase subunit beta, mitochondrial precursor [Homo sapiens]	NP_001677.2	57 kDa	0.302	0.376	0	0	0
TRUE	Empty	ATP-citrate synthase isoform 1 [Homo sapiens]	NP_001087.2 (+2)	121 kDa	0	0.0472	0	0	0
TRUE	Empty	ATP-dependent 6-phosphofructokinase, muscle type isoform 2 [Homo sapiens]	NP_000280.1 (+22)	85 kDa	0	0	0	0	0
TRUE	Empty	Cluster of ATP-dependent 6-phosphofructokinase, platelet type isoform 4 [Homo sapiens] (NP_001309997.1)	NP_001309997.1 [6]	80 kDa	0	0	0	0	0
TRUE	Empty	ATP-dependent RNA helicase A [Homo sapiens]	NP_001348.2	141 kDa	0	0	0	0	0
TRUE	Empty	ATP-dependent RNA helicase DDX3X isoform 3 [Homo sapiens]	NP_001180346.1 (+3)	71 kDa	0	0	0	0	0
TRUE	Empty	Cluster of ATP-dependent RNA helicase DDX39A [Homo sapiens] (NP_005795.2)	NP_005795.2 [4]	49 kDa	0	0	0	0	0
TRUE	Empty	beta-galactosidase isoform a preproprotein [Homo sapiens]	NP_000395.2 (+3)	76 kDa	0	0	0	0	0
TRUE	Empty	bifunctional purine biosynthesis protein PURH [Homo sapiens]	NP_004035.2 (+1)	65 kDa	0	0	0	0	0
TRUE	Empty	brain acid soluble protein 1 [Homo sapiens]	NP_001258535.1 (+1)	23 kDa	0	0	0	0	0
TRUE	Empty	C-1-tetrahydrofolate synthase, cytoplasmic [Homo sapiens]	NP_005947.3	102 kDa	0	0.0439	0	0	0
TRUE	Empty	caldesmon isoform 2 [Homo sapiens]	NP_004333.1 (+9)	63 kDa	0	0.0465	0	0	0
TRUE	Empty	calmodulin-2 isoform 1 [Homo sapiens]	NP_001292553.1 (+5)	22 kDa	0	0.168	0	0	0
TRUE	Empty	calponin-1 isoform 1 [Homo sapiens]	NP_001290.2	33 kDa	0	0.0741	0	0	0
TRUE	Empty	calreticulin precursor [Homo sapiens]	NP_004334.1	48 kDa	0.201	0.161	0	0	0
TRUE	Empty	Cluster of calumenin isoform c precursor [Homo sapiens] (NP_001186600.1)	NP_001186600.1 [4]	38 kDa	0	0	0	0	0
TRUE	Empty	caprin-1 isoform 1 [Homo sapiens]	NP_005889.3 (+2)	78 kDa	0	0.0324	0	0	0
TRUE	Empty	Cluster of carbamoyl-phosphate synthase [ammonia], mitochondrial isoform a precursor [Homo sapiens] (NP_001116105.1)	NP_001116105.1 [5]	166 kDa	0	0	0	0	0
TRUE	Empty	carbonyl reductase [NADPH] 1 isoform 1 [Homo sapiens]	NP_001748.1	30 kDa	0	0	0	0	0
TRUE	Empty	carboxymethylenebutenolidase homolog [Homo sapiens]	NP_620164.1 (+2)	28 kDa	0	0	0	0	0
TRUE	Empty	casein alpha-S2 [Bos taurus]	NP_776953.1	26 kDa	0	0	0	0	0.0856
TRUE	Empty	caspase-14 precursor [Homo sapiens]	NP_036246.1	28 kDa	0	0	0	0.0992	0.0868
TRUE	Empty	catalase [Homo sapiens]	NP_001743.1	60 kDa	0	0	0	0	0
TRUE	Empty	cathepsin D preproprotein [Homo sapiens]	NP_001900.1	45 kDa	0	0	0	0	0
TRUE	Empty	CD44 antigen isoform 1 precursor [Homo sapiens]	NP_000601.3 (+27)	82 kDa	0	0	0	0	0
TRUE	Empty	chloride intracellular channel protein 1 [Homo sapiens]	NP_001274522.1 (+2)	27 kDa	0.0871	0.137	0	0	0
TRUE	Empty	chromobox protein homolog 3 [Homo sapiens]	NP_009207.2 (+2)	21 kDa	0	0	0	0	0
TRUE	Empty	citrate synthase, mitochondrial precursor [Homo sapiens]	NP_004068.2	52 kDa	0.0622	0.0794	0	0	0
TRUE	Empty	clathrin heavy chain 1 isoform 2 [Homo sapiens]	NP_001275582.1 (+2)	192 kDa	0	0	0	0	0
TRUE	Empty	cleavage and polyadenylation specificity factor subunit 5 [Homo sapiens]	NP_008937.1	26 kDa	0	0	0	0	0
TRUE	Empty	cofilin-1 [Homo sapiens]	NP_005498.1	19 kDa	0.265	0.265	0	0	0
TRUE	Empty	collagen alpha-1(I) chain preproprotein [Homo sapiens]	NP_000079.2 (+1)	139 kDa	0.115	0.165	0	0	0
TRUE	Empty	collagen alpha-2(I) chain precursor [Homo sapiens]	NP_000080.2	129 kDa	0	0.019	0	0	0
TRUE	Empty	complement component 1 Q subcomponent-binding protein, mitochondrial precursor [Homo sapiens]	NP_001203.1	31 kDa	0	0	0	0	0
TRUE	Empty	cyclin-dependent kinase inhibitor 2A isoform p16INK4a [Homo sapiens]	NP_000068.1 (+3)	17 kDa	0	0	0	0	0
TRUE	Empty	cystathionine beta-synthase isoform 1 [Homo sapiens]	NP_000062.1 (+26)	61 kDa	0	0	0	0	0
TRUE	Empty	cystatin-B [Homo sapiens]	NP_000091.1	11 kDa	0	0	0	0	0
TRUE	Empty	cysteine and glycine-rich protein 1 isoform 3 [Homo sapiens]	NP_001180499.1 (+3)	20 kDa	0.171	0.262	0	0	0
TRUE	Empty	cytochrome c [Homo sapiens]	NP_061820.1	12 kDa	0	0	0	0	0
TRUE	Empty	cytosol aminopeptidase [Homo sapiens]	NP_056991.2	56 kDa	0	0.0732	0	0	0
TRUE	Empty	cytosolic acyl coenzyme A thioester hydrolase isoform hBACHa [Homo sapiens]	NP_009205.3 (+2)	40 kDa	0	0	0	0	0
TRUE	Empty	cytosolic non-specific dipeptidase isoform 1 [Homo sapiens]	NP_060705.2 (+4)	53 kDa	0	0	0	0	0
TRUE	Empty	D-3-phosphoglycerate dehydrogenase [Homo sapiens]	NP_006614.2 (+4)	57 kDa	0	0	0	0	0
TRUE	Empty	delta(3,5)-Delta(2,4)-dienoyl-CoA isomerase, mitochondrial precursor [Homo sapiens]	NP_001389.2 (+1)	36 kDa	0	0	0	0	0
TRUE	Empty	deoxyuridine 5'-triphosphate nucleotidohydrolase, mitochondrial isoform 2 [Homo sapiens]	NP_001939.1	18 kDa	0	0	0	0	0
TRUE	Empty	dihydrolipoyl dehydrogenase, mitochondrial isoform 1 precursor [Homo sapiens]	NP_000099.2 (+1)	54 kDa	0	0.0589	0	0	0
TRUE	Empty	dihydrolipoyllysine-residue succinyltransferase component of 2-oxoglutarate dehydrogenase complex, mitochondrial isoform 1 precursor [Homo sapiens]	NP_001924.2	49 kDa	0	0.0375	0	0	0
TRUE	Empty	dihydropyrimidinase-related protein 2 isoform 1 [Homo sapiens]	NP_001184222.1	74 kDa	0.0458	0.0798	0	0	0
TRUE	Empty	dihydropyrimidinase-related protein 3 isoform 1 [Homo sapiens]	NP_001184223.1	74 kDa	0	0.0804	0	0	0
TRUE	Empty	DNA (cytosine-5)-methyltransferase 1 isoform a [Homo sapiens]	NP_001124295.1 (+3)	185 kDa	0	0	0	0	0
TRUE	Empty	DNA damage-binding protein 1 [Homo sapiens]	NP_001914.3	127 kDa	0	0.0246	0	0	0
TRUE	Empty	DNA replication licensing factor MCM2 [Homo sapiens]	NP_004517.2	102 kDa	0	0	0	0	0
TRUE	Empty	DNA replication licensing factor MCM3 isoform 1 [Homo sapiens]	NP_002379.3	96 kDa	0	0	0	0	0
TRUE	Empty	DNA replication licensing factor MCM4 [Homo sapiens]	NP_005905.2 (+1)	97 kDa	0	0	0	0	0
TRUE	Empty	DNA replication licensing factor MCM6 [Homo sapiens]	NP_005906.2	93 kDa	0	0	0	0	0
TRUE	Empty	DNA-(apurinic or apyrimidinic site) lyase [Homo sapiens]	NP_001231178.1 (+3)	36 kDa	0	0	0	0	0
TRUE	Empty	dnaJ homolog subfamily A member 1 isoform 1 [Homo sapiens]	NP_001530.1	45 kDa	0	0	0	0	0
TRUE	Empty	dnaJ homolog subfamily B member 1 isoform 2 [Homo sapiens]	NP_001287843.1 (+5)	27 kDa	0	0	0	0	0
TRUE	Empty	dolichyl-diphosphooligosaccharide--protein glycosyltransferase subunit 1 precursor [Homo sapiens]	NP_002941.1	69 kDa	0	0	0	0	0
TRUE	Empty	E3 ubiquitin/ISG15 ligase TRIM25 [Homo sapiens]	NP_005073.2	71 kDa	0	0	0	0	0
TRUE	Empty	ELAV-like protein 1 [Homo sapiens]	NP_001410.2	36 kDa	0	0	0	0	0
TRUE	Empty	electron transfer flavoprotein subunit alpha, mitochondrial isoform a [Homo sapiens]	NP_000117.1	35 kDa	0.0811	0	0	0	0
TRUE	Empty	electron transfer flavoprotein subunit beta isoform 2 [Homo sapiens]	NP_001014763.1 (+1)	37 kDa	0	0	0	0	0
TRUE	Empty	Cluster of elongation factor 1-alpha 1 [Homo sapiens] (NP_001393.1)	NP_001393.1 [3]	50 kDa	0.102	0.162	0	0	0
TRUE	Empty	elongation factor 1-beta [Homo sapiens]	NP_001032752.1 (+2)	25 kDa	0	0	0	0	0
TRUE	Empty	elongation factor 1-delta isoform 1 [Homo sapiens]	NP_001123525.2 (+18)	71 kDa	0	0	0	0	0
TRUE	Empty	elongation factor 1-gamma [Homo sapiens]	NP_001395.1	50 kDa	0	0	0	0	0
TRUE	Empty	elongation factor 2 [Homo sapiens]	NP_001952.1	95 kDa	0.117	0.12	0	0	0
TRUE	Empty	elongation factor Tu, mitochondrial precursor [Homo sapiens]	NP_003312.3 (+1)	50 kDa	0	0	0	0	0
TRUE	Empty	endoplasmic reticulum resident protein 29 isoform 1 precursor [Homo sapiens]	NP_006808.1	29 kDa	0	0	0	0	0
TRUE	Empty	endoplasmin precursor [Homo sapiens]	NP_003290.1	92 kDa	0	0.0598	0	0	0
TRUE	Empty	enoyl-CoA delta isomerase 1, mitochondrial isoform 2 precursor [Homo sapiens]	NP_001171500.1 (+1)	31 kDa	0	0	0	0	0
TRUE	Empty	enoyl-CoA hydratase, mitochondrial [Homo sapiens]	NP_004083.3	31 kDa	0	0	0	0	0
TRUE	Empty	ERO1-like protein alpha precursor [Homo sapiens]	NP_055399.1 (+1)	54 kDa	0	0	0	0	0
TRUE	Empty	ester hydrolase C11orf54 isoform a [Homo sapiens]	NP_001272996.1 (+17)	35 kDa	0	0	0	0	0
TRUE	Empty	eukaryotic initiation factor 4A-I isoform 1 [Homo sapiens]	NP_001407.1	46 kDa	0	0	0	0	0
TRUE	Empty	eukaryotic initiation factor 4A-III [Homo sapiens]	NP_055555.1 (+1)	47 kDa	0	0	0	0	0
TRUE	Empty	eukaryotic translation initiation factor 2 subunit 1 [Homo sapiens]	NP_004085.1	36 kDa	0	0	0	0	0
TRUE	Empty	eukaryotic translation initiation factor 2 subunit 3 [Homo sapiens]	NP_001406.1	51 kDa	0	0	0	0	0
TRUE	Empty	eukaryotic translation initiation factor 4B isoform 1 [Homo sapiens]	NP_001287750.1 (+2)	70 kDa	0	0	0	0	0
TRUE	Empty	eukaryotic translation initiation factor 4H isoform 1 [Homo sapiens]	NP_071496.1 (+3)	27 kDa	0	0	0	0	0
TRUE	Empty	eukaryotic translation initiation factor 5A-1 isoform B [Homo sapiens]	NP_001137233.1 (+3)	17 kDa	0	0	0	0	0
TRUE	Empty	exosome complex component RRP4 isoform 3 [Homo sapiens]	NP_001269638.1 (+1)	29 kDa	0	0	0	0	0
TRUE	Empty	F-actin-capping protein subunit alpha-1 [Homo sapiens]	NP_006126.1 (+2)	33 kDa	0	0	0	0	0
TRUE	Empty	F-actin-capping protein subunit beta isoform 4 [Homo sapiens]	NP_001269091.1 (+1)	34 kDa	0	0	0	0	0
TRUE	Empty	far upstream element-binding protein 2 [Homo sapiens]	NP_003676.2 (+4)	73 kDa	0	0	0	0	0
TRUE	Empty	farnesyl pyrophosphate synthase isoform a [Homo sapiens]	NP_001129293.1 (+5)	48 kDa	0	0	0	0	0
TRUE	Empty	fascin [Homo sapiens]	NP_003079.1	55 kDa	0	0.0933	0	0	0
TRUE	Empty	fatty acid synthase [Homo sapiens]	NP_004095.4 (+1)	273 kDa	0	0	0	0	0
TRUE	Empty	fatty acid-binding protein, epidermal [Homo sapiens]	NP_001435.1	15 kDa	0	0	0	0	0
TRUE	Empty	filamin-A isoform 2 [Homo sapiens]	NP_001104026.1 (+1)	281 kDa	0.104	0.147	0	0	0
TRUE	Empty	filamin-B isoform 1 [Homo sapiens]	NP_001157789.1 (+4)	282 kDa	0.0315	0.0718	0	0	0
TRUE	Empty	filamin-C isoform b [Homo sapiens]	NP_001120959.1 (+1)	287 kDa	0.0282	0.0405	0	0	0
TRUE	Empty	four and a half LIM domains protein 1 isoform 5 [Homo sapiens]	NP_001153171.1 (+7)	34 kDa	0	0.115	0	0	0
TRUE	Empty	fructose-bisphosphate aldolase A isoform 1 [Homo sapiens]	NP_000025.1 (+7)	39 kDa	0.126	0.203	0	0	0
TRUE	Empty	fructose-bisphosphate aldolase C [Homo sapiens]	NP_005156.1 (+2)	39 kDa	0	0	0	0	0
TRUE	Empty	fumarate hydratase, mitochondrial [Homo sapiens]	NP_000134.2	55 kDa	0	0	0	0	0
TRUE	Empty	galectin-1 [Homo sapiens]	NP_002296.1	15 kDa	0.148	0.148	0	0	0
TRUE	Empty	gelsolin isoform b [Homo sapiens]	NP_001121134.1 (+15)	81 kDa	0.114	0.126	0	0	0
TRUE	Empty	glucosamine-6-phosphate isomerase 1 [Homo sapiens]	NP_005462.1 (+3)	33 kDa	0	0	0	0	0
TRUE	Empty	glucose-6-phosphate 1-dehydrogenase isoform a [Homo sapiens]	NP_000393.4 (+2)	62 kDa	0	0	0	0	0
TRUE	Empty	glucose-6-phosphate isomerase isoform 2 [Homo sapiens]	NP_000166.2 (+6)	63 kDa	0	0.0412	0	0	0
TRUE	Empty	glucosidase 2 subunit beta isoform 2 precursor [Homo sapiens]	NP_001001329.1 (+8)	59 kDa	0	0	0	0	0
TRUE	Empty	glutamate dehydrogenase 1, mitochondrial isoform a precursor [Homo sapiens]	NP_005262.1	61 kDa	0.0932	0.185	0	0	0
TRUE	Empty	glutathione reductase, mitochondrial isoform 1 precursor [Homo sapiens]	NP_000628.2 (+3)	56 kDa	0	0	0	0	0
TRUE	Empty	glutathione S-transferase Mu 3 [Homo sapiens]	NP_000840.2	27 kDa	0	0	0	0	0
TRUE	Empty	glutathione S-transferase omega-1 isoform 1 [Homo sapiens]	NP_004823.1	28 kDa	0	0	0	0	0
TRUE	Empty	glutathione S-transferase P [Homo sapiens]	NP_000843.1	23 kDa	0	0	0	0	0
TRUE	Empty	glyceraldehyde-3-phosphate dehydrogenase isoform 1 [Homo sapiens]	NP_001276674.1 (+2)	36 kDa	0.188	0.242	0.113	0.122	0.158
TRUE	Empty	glycine--tRNA ligase isoform 2 [Homo sapiens]	NP_001303701.1 (+1)	78 kDa	0	0.0628	0	0	0
TRUE	Empty	glycogen phosphorylase, liver form isoform 2 [Homo sapiens]	NP_001157412.1 (+1)	93 kDa	0	0	0	0	0
TRUE	Empty	glyoxylate reductase/hydroxypyruvate reductase [Homo sapiens]	NP_036335.1 (+2)	36 kDa	0	0	0	0	0
TRUE	Empty	GTP-binding nuclear protein Ran isoform 1 [Homo sapiens]	NP_006316.1 (+1)	24 kDa	0.31	0.273	0	0	0
TRUE	Empty	haptoglobin isoform 2 preproprotein [Homo sapiens]	NP_001119574.1 (+2)	38 kDa	0	0	0	0.0548	0
TRUE	Empty	Cluster of heat shock 70 kDa protein 1A [Homo sapiens] (NP_005336.3)	NP_005336.3 [4]	70 kDa	0	0.115	0	0	0
TRUE	Empty	heat shock 70 kDa protein 4 [Homo sapiens]	NP_002145.3	94 kDa	0.0548	0.11	0	0	0
TRUE	Empty	heat shock 70 kDa protein 4L isoform 2 [Homo sapiens]	NP_001304310.1 (+1)	98 kDa	0	0	0	0	0
TRUE	Empty	Cluster of heat shock cognate 71 kDa protein isoform 1 [Homo sapiens] (NP_006588.1)	NP_006588.1 [3]	71 kDa	0.296	0.367	0	0.0391	0
TRUE	Empty	heat shock protein 75 kDa, mitochondrial isoform 2 [Homo sapiens]	NP_001258978.1 (+1)	74 kDa	0	0	0	0	0
TRUE	Empty	heat shock protein 105 kDa isoform 2 [Homo sapiens]	NP_001273432.1 (+3)	92 kDa	0	0	0	0	0
TRUE	Empty	heat shock protein beta-1 [Homo sapiens]	NP_001531.1	23 kDa	0	0.127	0.127	0.132	0
TRUE	Empty	heat shock protein HSP 90-alpha isoform 2 [Homo sapiens]	NP_005339.3 (+1)	85 kDa	0	0	0	0	0
TRUE	Empty	heat shock protein HSP 90-beta isoform a [Homo sapiens]	NP_001258898.1 (+3)	83 kDa	0	0.0566	0	0	0
TRUE	Empty	hemoglobin subunit alpha [Homo sapiens]	NP_000508.1 (+1)	15 kDa	0	0	0	0.282	0
TRUE	Empty	hemoglobin subunit beta [Homo sapiens]	NP_000509.1	16 kDa	0	0	0.218	0.537	0.156
TRUE	Empty	hepatoma-derived growth factor isoform a [Homo sapiens]	NP_004485.1	27 kDa	0	0	0	0	0
TRUE	Empty	heterogeneous nuclear ribonucleoprotein A0 [Homo sapiens]	NP_006796.1	31 kDa	0	0	0	0	0
TRUE	Empty	heterogeneous nuclear ribonucleoprotein A1 isoform a [Homo sapiens]	NP_002127.1 (+3)	34 kDa	0.159	0.234	0	0	0
TRUE	Empty	heterogeneous nuclear ribonucleoprotein A3 isoform b [Homo sapiens]	NP_001317176.1 (+5)	37 kDa	0	0.104	0	0	0
TRUE	Empty	heterogeneous nuclear ribonucleoprotein A/B isoform b [Homo sapiens]	NP_004490.2 (+1)	31 kDa	0.112	0.158	0	0	0
TRUE	Empty	heterogeneous nuclear ribonucleoprotein D0 isoform c [Homo sapiens]	NP_002129.2 (+1)	33 kDa	0.0784	0.131	0	0	0
TRUE	Empty	heterogeneous nuclear ribonucleoprotein D-like isoform b [Homo sapiens]	NP_001193929.1 (+1)	40 kDa	0	0	0	0	0
TRUE	Empty	heterogeneous nuclear ribonucleoprotein F [Homo sapiens]	NP_001091674.1 (+5)	46 kDa	0	0	0	0	0
TRUE	Empty	heterogeneous nuclear ribonucleoprotein H3 isoform a [Homo sapiens]	NP_001309363.1 (+11)	37 kDa	0	0	0	0	0
TRUE	Empty	Cluster of heterogeneous nuclear ribonucleoprotein H [Homo sapiens] (NP_001244222.1)	NP_001244222.1 [19]	49 kDa	0	0	0	0	0
TRUE	Empty	heterogeneous nuclear ribonucleoprotein K isoform c [Homo sapiens]	NP_001305115.1 (+11)	49 kDa	0	0	0	0	0
TRUE	Empty	heterogeneous nuclear ribonucleoprotein L isoform b [Homo sapiens]	NP_001005335.1 (+3)	51 kDa	0	0.0636	0	0	0
TRUE	Empty	heterogeneous nuclear ribonucleoprotein M isoform a [Homo sapiens]	NP_005959.2 (+3)	78 kDa	0	0	0	0	0
TRUE	Empty	heterogeneous nuclear ribonucleoprotein Q isoform 3 [Homo sapiens]	NP_001153146.1 (+5)	59 kDa	0	0.0607	0	0	0
TRUE	Empty	heterogeneous nuclear ribonucleoprotein R isoform 2 [Homo sapiens]	NP_005817.1 (+1)	71 kDa	0	0.0332	0	0	0
TRUE	Empty	heterogeneous nuclear ribonucleoprotein U isoform b [Homo sapiens]	NP_004492.2 (+4)	89 kDa	0	0.067	0	0	0
TRUE	Empty	heterogeneous nuclear ribonucleoprotein U-like protein 2 [Homo sapiens]	NP_001073027.1	85 kDa	0	0	0	0	0
TRUE	Empty	heterogeneous nuclear ribonucleoproteins A2/B1 isoform B1 [Homo sapiens]	NP_112533.1 (+1)	37 kDa	0.108	0.142	0	0	0
TRUE	Empty	Cluster of heterogeneous nuclear ribonucleoproteins C1/C2 isoform a [Homo sapiens] (NP_001070910.1)	NP_001070910.1 [14]	34 kDa	0.0752	0.0752	0	0	0
TRUE	Empty	high mobility group protein B1 [Homo sapiens]	NP_001300821.1 (+2)	25 kDa	0.191	0.279	0	0	0
TRUE	Empty	high mobility group protein B2 [Homo sapiens]	NP_001124160.1 (+2)	24 kDa	0	0	0	0	0
TRUE	Empty	histidine triad nucleotide-binding protein 1 [Homo sapiens]	NP_005331.1	14 kDa	0	0	0	0	0
TRUE	Empty	Cluster of histidine--tRNA ligase, cytoplasmic isoform 3 [Homo sapiens] (NP_001244970.1)	NP_001244970.1 [9]	55 kDa	0	0	0	0	0
TRUE	Empty	histone H1.2 [Homo sapiens]	NP_005310.1	21 kDa	0	0.221	0	0	0
TRUE	Empty	histone H1.5 [Homo sapiens]	NP_005313.1	23 kDa	0	0.0929	0	0	0
TRUE	Empty	Cluster of histone H2A type 1-C [Homo sapiens] (NP_003503.1)	NP_003503.1 [17]	14 kDa	0.3	0.3	0	0	0
TRUE	Empty	histone H2B type 1-M [Homo sapiens]	NP_003512.1	14 kDa	0.19	0.19	0.19	0	0
TRUE	Empty	histone H4 [Homo sapiens]	NP_001029249.1 (+13)	11 kDa	0.417	0.417	0.175	0.301	0
TRUE	Empty	Cluster of histone-binding protein RBBP4 isoform b [Homo sapiens] (NP_001128727.1)	NP_001128727.1 [4]	48 kDa	0	0	0	0	0
TRUE	Empty	hsc70-interacting protein isoform 2 [Homo sapiens]	NP_001265518.1 (+1)	40 kDa	0	0.0641	0	0	0
TRUE	Empty	hydroxyacyl-coenzyme A dehydrogenase, mitochondrial isoform 1 precursor [Homo sapiens]	NP_001171634.2 (+2)	36 kDa	0	0	0	0	0
TRUE	Empty	hypoxanthine-guanine phosphoribosyltransferase [Homo sapiens]	NP_000185.1	25 kDa	0	0	0	0	0
TRUE	Empty	hypoxia up-regulated protein 1 precursor [Homo sapiens]	NP_001124463.1 (+7)	111 kDa	0	0	0	0	0
TRUE	Empty	importin subunit beta-1 isoform 1 [Homo sapiens]	NP_002256.2	97 kDa	0	0	0	0	0
TRUE	Empty	inorganic pyrophosphatase 2, mitochondrial isoform 2 precursor [Homo sapiens]	NP_008834.3 (+1)	35 kDa	0	0	0	0	0
TRUE	Empty	inorganic pyrophosphatase [Homo sapiens]	NP_066952.1	33 kDa	0	0	0	0	0
TRUE	Empty	interleukin enhancer-binding factor 2 isoform 2 [Homo sapiens]	NP_001254738.1 (+1)	39 kDa	0	0	0	0	0
TRUE	Empty	interleukin enhancer-binding factor 3 isoform e [Homo sapiens]	NP_001131145.1 (+8)	77 kDa	0	0	0	0	0
TRUE	Empty	isocitrate dehydrogenase [NAD] subunit alpha, mitochondrial precursor [Homo sapiens]	NP_005521.1 (+1)	40 kDa	0.0738	0	0	0	0
TRUE	Empty	isocitrate dehydrogenase [NAD] subunit beta, mitochondrial isoform e precursor [Homo sapiens]	NP_001317692.1 (+1)	42 kDa	0	0	0	0	0
TRUE	Empty	isocitrate dehydrogenase [NADP] cytoplasmic [Homo sapiens]	NP_001269315.1 (+2)	47 kDa	0	0.0507	0	0	0
TRUE	Empty	isocitrate dehydrogenase [NADP], mitochondrial isoform 2 [Homo sapiens]	NP_001276839.1 (+1)	45 kDa	0.192	0.205	0	0	0
TRUE	Empty	isoleucine--tRNA ligase, cytoplasmic [Homo sapiens]	NP_002152.2 (+1)	145 kDa	0	0	0	0	0
TRUE	Empty	Cluster of K1M1_SHEEP Keratin, type I microfibrillar 48 kDa, component 8C-1 OS=Ovis aries PE=1 SV=2 (P02534.2)	P02534.2 [4]	47 kDa	0	0	0	0.0583	0
TRUE	Empty	Cluster of K2M2_SHEEP Keratin, type II microfibrillar, component 7C OS=Ovis aries PE=1 SV=1 (P15241.1)	P15241.1 [3]	54 kDa	0	0	0	0	0
TRUE	Empty	Cluster of kinesin-1 heavy chain [Homo sapiens] (NP_004512.1)	NP_004512.1 [4]	110 kDa	0	0	0	0	0
TRUE	Empty	kynureninase isoform a [Homo sapiens]	NP_001186170.1 (+1)	52 kDa	0	0	0	0	0
TRUE	Empty	L-lactate dehydrogenase A chain isoform 1 [Homo sapiens]	NP_005557.1	37 kDa	0.0572	0.0572	0	0	0
TRUE	Empty	L-lactate dehydrogenase B chain isoform LDHB [Homo sapiens]	NP_001167568.1 (+1)	37 kDa	0	0	0	0	0
TRUE	Empty	lamin isoform A [Homo sapiens]	NP_733821.1	74 kDa	0.256	0.312	0	0	0
TRUE	Empty	lamin-B1 isoform 1 [Homo sapiens]	NP_005564.1	66 kDa	0	0	0	0	0
TRUE	Empty	leucine--tRNA ligase, cytoplasmic isoform 3 [Homo sapiens]	NP_001304893.1 (+4)	129 kDa	0	0	0	0	0
TRUE	Empty	leucine-rich repeat-containing protein 59 [Homo sapiens]	NP_060979.2	35 kDa	0	0	0	0	0
TRUE	Empty	leukocyte elastase inhibitor [Homo sapiens]	NP_109591.1 (+3)	43 kDa	0	0	0	0	0
TRUE	Empty	leukotriene A-4 hydrolase isoform 1 [Homo sapiens]	NP_000886.1 (+1)	69 kDa	0	0.0409	0	0	0
TRUE	Empty	LIM and SH3 domain protein 1 isoform a [Homo sapiens]	NP_006139.1	30 kDa	0.0958	0.153	0	0	0
TRUE	Empty	lipocalin-1 isoform 1 precursor [Homo sapiens]	NP_001239546.1 (+2)	19 kDa	0	0	0	0	0.125
TRUE	Empty	lupus La protein [Homo sapiens]	NP_001281074.1 (+1)	47 kDa	0	0	0	0	0
TRUE	Empty	lysine--tRNA ligase isoform 1 [Homo sapiens]	NP_001123561.1 (+1)	71 kDa	0	0	0	0	0
TRUE	Empty	lysosome-associated membrane glycoprotein 1 precursor [Homo sapiens]	NP_005552.3 (+1)	45 kDa	0	0	0	0	0
TRUE	Empty	macrophage migration inhibitory factor [Homo sapiens]	NP_002406.1	12 kDa	0	0	0	0	0
TRUE	Empty	major histocompatibility complex, class I, B precursor [Homo sapiens]	NP_005505.2 (+1)	40 kDa	0	0	0	0	0
TRUE	Empty	malate dehydrogenase, cytoplasmic isoform 2 [Homo sapiens]	NP_001186040.1	39 kDa	0	0.0824	0	0	0
TRUE	Empty	malate dehydrogenase, mitochondrial isoform 1 precursor [Homo sapiens]	NP_005909.2	36 kDa	0.257	0.361	0	0.071	0
TRUE	Empty	matrin-3 isoform a [Homo sapiens]	NP_001181883.1 (+3)	95 kDa	0	0	0	0	0
TRUE	Empty	medium-chain specific acyl-CoA dehydrogenase, mitochondrial isoform a precursor [Homo sapiens]	NP_000007.1 (+3)	47 kDa	0	0	0	0	0
TRUE	Empty	mesencephalic astrocyte-derived neurotrophic factor precursor [Homo sapiens]	NP_006001.4	21 kDa	0	0.146	0	0	0
TRUE	Empty	methionine adenosyltransferase 2 subunit beta isoform 1 [Homo sapiens]	NP_037415.1 (+1)	38 kDa	0	0	0	0	0
TRUE	Empty	microtubule-associated protein 4 isoform 4 [Homo sapiens]	NP_001127836.1 (+41)	120 kDa	0	0	0	0	0
TRUE	Empty	mitotic checkpoint protein BUB3 isoform b [Homo sapiens]	NP_001007794.1 (+1)	37 kDa	0	0	0	0	0
TRUE	Empty	Cluster of moesin [Homo sapiens] (NP_002435.1)	NP_002435.1 [10]	68 kDa	0.104	0.146	0	0	0
TRUE	Empty	multifunctional methyltransferase subunit TRM112-like protein isoform 2 [Homo sapiens]	NP_001273011.1 (+2)	14 kDa	0	0	0	0	0
TRUE	Empty	multifunctional protein ADE2 isoform 2 [Homo sapiens]	NP_001072992.1 (+1)	47 kDa	0	0	0	0	0
TRUE	Empty	myeloid-derived growth factor precursor [Homo sapiens]	NP_061980.1	19 kDa	0	0	0	0	0
TRUE	Empty	myosin light polypeptide 6 isoform 1 [Homo sapiens]	NP_066299.2 (+1)	17 kDa	0.45	0.51	0	0	0
TRUE	Empty	Cluster of myosin regulatory light chain 12B [Homo sapiens] (NP_001138416.1)	NP_001138416.1 [8]	20 kDa	0.227	0.122	0	0	0
TRUE	Empty	Cluster of myosin-9 [Homo sapiens] (NP_002464.1)	NP_002464.1 [19]	227 kDa	0.0679	0.0786	0	0	0
TRUE	Empty	myosin-10 isoform 1 [Homo sapiens]	NP_001242941.1 (+12)	233 kDa	0.014	0.0249	0	0	0
TRUE	Empty	myotrophin [Homo sapiens]	NP_665807.1	13 kDa	0	0	0	0	0
TRUE	Empty	NAD(P)H dehydrogenase [quinone] 1 isoform a [Homo sapiens]	NP_000894.1 (+3)	31 kDa	0	0	0	0	0
TRUE	Empty	nascent polypeptide-associated complex subunit alpha isoform b [Homo sapiens]	NP_001106672.1 (+12)	23 kDa	0	0.126	0	0	0
TRUE	Empty	neuroblast differentiation-associated protein AHNAK isoform 1 [Homo sapiens]	NP_001333374.1 (+3)	629 kDa	0.0256	0.0497	0	0	0
TRUE	Empty	Cluster of neutral alpha-glucosidase AB isoform 2 precursor [Homo sapiens] (NP_938148.1)	NP_938148.1 [2]	107 kDa	0	0	0	0	0
TRUE	Empty	neutral amino acid transporter B(0) isoform 1 [Homo sapiens]	NP_005619.1	57 kDa	0	0	0	0	0
TRUE	Empty	Cluster of NME1-NME2 protein [Homo sapiens] (NP_001018146.1)	NP_001018146.1 [3]	30 kDa	0.322	0.322	0	0	0
TRUE	Empty	non-POU domain-containing octamer-binding protein isoform 1 [Homo sapiens]	NP_001138880.1 (+2)	54 kDa	0	0	0	0	0
TRUE	Empty	nuclear autoantigenic sperm protein isoform 2 [Homo sapiens]	NP_002473.2 (+2)	85 kDa	0	0	0	0	0
TRUE	Empty	nuclear receptor-binding protein isoform 1 [Homo sapiens]	NP_001308286.1 (+2)	60 kDa	0.464	0.114	0.471	0.0542	0.421
TRUE	Empty	nuclease-sensitive element-binding protein 1 [Homo sapiens]	NP_004550.2	36 kDa	0.167	0.216	0	0	0
TRUE	Empty	Cluster of nucleolar RNA helicase 2 isoform 1 [Homo sapiens] (NP_004719.2)	NP_004719.2 [9]	87 kDa	0	0	0	0	0
TRUE	Empty	nucleolin [Homo sapiens]	NP_005372.2	77 kDa	0	0.0648	0	0	0
TRUE	Empty	Cluster of nucleophosmin isoform 1 [Homo sapiens] (NP_001341935.1)	NP_001341935.1 [3]	33 kDa	0	0	0	0	0
TRUE	Empty	nucleoprotein TPR [Homo sapiens]	NP_003283.2	267 kDa	0	0	0	0	0
TRUE	Empty	nucleosome assembly protein 1-like 1 isoform 2 [Homo sapiens]	NP_001294853.1 (+5)	45 kDa	0	0	0	0	0
TRUE	Empty	nucleosome assembly protein 1-like 4 [Homo sapiens]	NP_005960.1	43 kDa	0	0	0	0	0
TRUE	Empty	obg-like ATPase 1 isoform 3 [Homo sapiens]	NP_001315617.1 (+1)	42 kDa	0	0	0	0	0
TRUE	Empty	omega-amidase NIT2 [Homo sapiens]	NP_064587.1	31 kDa	0	0	0	0	0
TRUE	Empty	palmitoyl-protein thioesterase 1 isoform 1 precursor [Homo sapiens]	NP_000301.1	34 kDa	0	0	0	0	0
TRUE	Empty	PDZ and LIM domain protein 5 isoform a [Homo sapiens]	NP_006448.4 (+3)	64 kDa	0.0436	0.0604	0	0	0
TRUE	Empty	peptidyl-prolyl cis-trans isomerase A isoform 1 [Homo sapiens]	NP_066953.1	18 kDa	0.491	0.57	0	0.152	0
TRUE	Empty	peptidyl-prolyl cis-trans isomerase B precursor [Homo sapiens]	NP_000933.1	24 kDa	0.185	0.185	0	0	0
TRUE	Empty	peptidyl-prolyl cis-trans isomerase FKBP1A isoform a [Homo sapiens]	NP_000792.1 (+1)	12 kDa	0	0.25	0	0	0
TRUE	Empty	peptidyl-prolyl cis-trans isomerase FKBP4 [Homo sapiens]	NP_002005.1	52 kDa	0	0	0	0	0
TRUE	Empty	peroxiredoxin-1 [Homo sapiens]	NP_001189360.1 (+3)	22 kDa	0.256	0.312	0	0.146	0
TRUE	Empty	peroxiredoxin-2 [Homo sapiens]	NP_005800.3	22 kDa	0	0	0	0.096	0
TRUE	Empty	peroxiredoxin-4 precursor [Homo sapiens]	NP_006397.1 (+1)	31 kDa	0.137	0.137	0	0	0
TRUE	Empty	peroxiredoxin-5, mitochondrial isoform S [Homo sapiens]	NP_001345445.1	17 kDa	0	0.148	0	0	0
TRUE	Empty	peroxiredoxin-6 [Homo sapiens]	NP_004896.1	25 kDa	0	0	0	0	0
TRUE	Empty	phenylalanine--tRNA ligase alpha subunit [Homo sapiens]	NP_004452.1	58 kDa	0	0	0	0	0
TRUE	Empty	phenylalanine--tRNA ligase beta subunit [Homo sapiens]	NP_005678.3	66 kDa	0	0	0	0	0
TRUE	Empty	phosphatidylethanolamine-binding protein 1 [Homo sapiens]	NP_002558.1	21 kDa	0	0	0	0	0
TRUE	Empty	phosphoenolpyruvate carboxykinase [GTP], mitochondrial isoform 3 [Homo sapiens]	NP_001278485.1 (+2)	56 kDa	0	0.0474	0	0	0
TRUE	Empty	phosphoglucomutase-1 isoform 1 [Homo sapiens]	NP_002624.2	61 kDa	0	0	0	0	0
TRUE	Empty	Cluster of phosphoglycerate kinase 1 [Homo sapiens] (NP_000282.1)	NP_000282.1 [2]	45 kDa	0.149	0.197	0	0	0
TRUE	Empty	phosphoglycerate mutase 1 isoform 1 [Homo sapiens]	NP_002620.1	29 kDa	0.138	0.252	0	0	0
TRUE	Empty	phosphoribosylformylglycinamidine synthase [Homo sapiens]	NP_036525.1	145 kDa	0	0	0	0	0
TRUE	Empty	phosphoserine aminotransferase isoform 1 [Homo sapiens]	NP_478059.1	40 kDa	0	0	0	0	0
TRUE	Empty	pirin [Homo sapiens]	NP_001018119.1 (+1)	32 kDa	0	0	0	0	0
TRUE	Empty	plasminogen activator inhibitor 1 RNA-binding protein isoform 1 [Homo sapiens]	NP_001018077.1	45 kDa	0	0.0882	0	0	0
TRUE	Empty	platelet-activating factor acetylhydrolase IB subunit alpha [Homo sapiens]	NP_000421.1 (+7)	47 kDa	0	0.0878	0	0	0
TRUE	Empty	platelet-activating factor acetylhydrolase IB subunit beta isoform e [Homo sapiens]	NP_001296360.1 (+2)	20 kDa	0	0	0	0	0
TRUE	Empty	plectin isoform 1c [Homo sapiens]	NP_000436.2 (+20)	518 kDa	0	0.00656	0	0	0
TRUE	Empty	poly [ADP-ribose] polymerase 1 [Homo sapiens]	NP_001609.2	113 kDa	0	0	0	0	0
TRUE	Empty	poly(rC)-binding protein 1 [Homo sapiens]	NP_006187.2	37 kDa	0	0	0	0	0
TRUE	Empty	poly(rC)-binding protein 2 isoform c [Homo sapiens]	NP_001092090.1 (+3)	35 kDa	0	0	0	0	0
TRUE	Empty	Cluster of polyadenylate-binding protein 1 [Homo sapiens] (NP_002559.2)	NP_002559.2 [6]	71 kDa	0.0425	0.132	0	0	0
TRUE	Empty	polypyrimidine tract-binding protein 1 isoform a [Homo sapiens]	NP_002810.1 (+4)	60 kDa	0	0	0	0	0
TRUE	Empty	pre-mRNA-processing-splicing factor 8 [Homo sapiens]	NP_006436.3	274 kDa	0	0	0	0	0
TRUE	Empty	pre-mRNA-splicing factor ATP-dependent RNA helicase DHX15 [Homo sapiens]	NP_001349.2	91 kDa	0	0	0	0	0
TRUE	Empty	pre-rRNA-processing protein TSR1 homolog [Homo sapiens]	NP_060598.3	92 kDa	0	0	0	0	0
TRUE	Empty	PREDICTED: creatine kinase B-type isoform X1 [Homo sapiens]	XP_016876440.1	45 kDa	0	0	0	0	0
TRUE	Empty	PREDICTED: inosine-5'-monophosphate dehydrogenase 2 isoform X1 [Homo sapiens]	XP_006713191.1	66 kDa	0	0.0954	0	0	0
TRUE	Empty	prefoldin subunit 2 [Homo sapiens]	NP_036526.2	17 kDa	0	0	0	0	0
TRUE	Empty	pregnancy zone protein precursor [Homo sapiens]	NP_002855.2 (+8)	164 kDa	0.0142	0.0142	0	0	0
TRUE	Empty	Cluster of probable ATP-dependent RNA helicase DDX5 isoform a [Homo sapiens] (NP_001307524.1)	NP_001307524.1 [6]	69 kDa	0	0	0	0	0
TRUE	Empty	procollagen galactosyltransferase 1 precursor [Homo sapiens]	NP_078932.2	72 kDa	0	0	0	0	0
TRUE	Empty	procollagen-lysine,2-oxoglutarate 5-dioxygenase 1 isoform 2 precursor [Homo sapiens]	NP_000293.2 (+1)	84 kDa	0	0	0	0	0
TRUE	Empty	procollagen-lysine,2-oxoglutarate 5-dioxygenase 2 isoform 1 precursor [Homo sapiens]	NP_891988.1 (+2)	87 kDa	0	0	0	0	0
TRUE	Empty	procollagen-lysine,2-oxoglutarate 5-dioxygenase 3 precursor [Homo sapiens]	NP_001075.1	85 kDa	0	0	0	0	0
TRUE	Empty	profilin-1 [Homo sapiens]	NP_005013.1	15 kDa	0	0.143	0	0	0
TRUE	Empty	programmed cell death protein 6 isoform 2 [Homo sapiens]	NP_001254485.1 (+2)	22 kDa	0	0	0	0	0
TRUE	Empty	proliferating cell nuclear antigen [Homo sapiens]	NP_002583.1 (+1)	29 kDa	0	0.142	0	0	0
TRUE	Empty	proliferation-associated protein 2G4 [Homo sapiens]	NP_006182.2	44 kDa	0	0.137	0	0	0
TRUE	Empty	prolow-density lipoprotein receptor-related protein 1 preproprotein [Homo sapiens]	NP_002323.2 (+1)	505 kDa	0	0.00902	0	0	0
TRUE	Empty	prostaglandin E synthase 3 isoform b [Homo sapiens]	NP_001269530.1 (+6)	16 kDa	0	0	0	0	0
TRUE	Empty	proteasome subunit alpha type-1 isoform 2 [Homo sapiens]	NP_002777.1 (+1)	30 kDa	0	0	0	0	0
TRUE	Empty	proteasome subunit alpha type-2 [Homo sapiens]	NP_002778.1	26 kDa	0	0	0	0	0
TRUE	Empty	proteasome subunit alpha type-3 isoform 1 [Homo sapiens]	NP_002779.1 (+1)	28 kDa	0	0	0	0	0
TRUE	Empty	proteasome subunit alpha type-4 isoform 1 [Homo sapiens]	NP_001096137.1 (+2)	29 kDa	0	0.111	0	0	0
TRUE	Empty	proteasome subunit alpha type-5 isoform 1 [Homo sapiens]	NP_002781.2	26 kDa	0	0	0	0	0
TRUE	Empty	proteasome subunit alpha type-6 isoform a [Homo sapiens]	NP_002782.1	27 kDa	0	0.154	0	0	0
TRUE	Empty	Cluster of proteasome subunit alpha type-7 [Homo sapiens] (NP_002783.1)	NP_002783.1 [4]	28 kDa	0	0	0	0	0
TRUE	Empty	proteasome subunit beta type-1 [Homo sapiens]	NP_002784.1	26 kDa	0.124	0.141	0	0	0
TRUE	Empty	proteasome subunit beta type-2 isoform 1 [Homo sapiens]	NP_002785.1	23 kDa	0	0	0	0	0
TRUE	Empty	proteasome subunit beta type-4 [Homo sapiens]	NP_002787.2	29 kDa	0.0909	0.0909	0	0	0
TRUE	Empty	proteasome subunit beta type-5 isoform 1 [Homo sapiens]	NP_002788.1	28 kDa	0	0.0875	0	0	0
TRUE	Empty	proteasome subunit beta type-6 isoform 1 precursor [Homo sapiens]	NP_002789.1	25 kDa	0	0	0	0	0
TRUE	Empty	protein arginine N-methyltransferase 1 isoform 1 [Homo sapiens]	NP_001527.3 (+5)	42 kDa	0	0	0	0	0
TRUE	Empty	protein arginine N-methyltransferase 5 isoform a [Homo sapiens]	NP_006100.2	73 kDa	0	0	0	0	0
TRUE	Empty	protein disulfide-isomerase A3 precursor [Homo sapiens]	NP_005304.3	57 kDa	0.232	0.23	0	0	0
TRUE	Empty	protein disulfide-isomerase A4 precursor [Homo sapiens]	NP_004902.1	73 kDa	0	0.062	0	0	0
TRUE	Empty	protein disulfide-isomerase A6 isoform a [Homo sapiens]	NP_001269633.1 (+3)	54 kDa	0	0	0	0	0
TRUE	Empty	protein disulfide-isomerase precursor [Homo sapiens]	NP_000909.2	57 kDa	0.191	0.193	0	0	0
TRUE	Empty	protein phosphatase 1G [Homo sapiens]	NP_817092.1	59 kDa	0	0	0	0	0
TRUE	Empty	protein RCC2 [Homo sapiens]	NP_001129676.1 (+1)	56 kDa	0	0	0	0	0
TRUE	Empty	protein S100-A4 [Homo sapiens]	NP_002952.1 (+1)	12 kDa	0	0	0	0	0
TRUE	Empty	protein S100-A7 [Homo sapiens]	NP_002954.2	11 kDa	0	0	0	0.228	0.228
TRUE	Empty	protein SET isoform 1 [Homo sapiens]	NP_001116293.1 (+7)	33 kDa	0.0828	0.0931	0	0	0
TRUE	Empty	protein-glutamine gamma-glutamyltransferase 2 isoform a [Homo sapiens]	NP_001310245.1 (+4)	77 kDa	0	0	0	0	0
TRUE	Empty	protein-L-isoaspartate(D-aspartate) O-methyltransferase isoform 2 [Homo sapiens]	NP_001238978.1 (+7)	30 kDa	0	0	0	0	0
TRUE	Empty	protein/nucleic acid deglycase DJ-1 [Homo sapiens]	NP_001116849.1 (+2)	20 kDa	0	0	0	0	0
TRUE	Empty	purine nucleoside phosphorylase [Homo sapiens]	NP_000261.2	32 kDa	0	0	0	0	0
TRUE	Empty	puromycin-sensitive aminopeptidase isoform 2 [Homo sapiens]	NP_001317186.1 (+1)	103 kDa	0	0	0	0	0
TRUE	Empty	Cluster of pyruvate dehydrogenase E1 component subunit alpha, somatic form, mitochondrial isoform 2 precursor [Homo sapiens] (NP_001166925.1)	NP_001166925.1 [3]	48 kDa	0	0	0	0	0
TRUE	Empty	pyruvate dehydrogenase E1 component subunit beta, mitochondrial isoform 1 precursor [Homo sapiens]	NP_000916.2 (+2)	39 kDa	0	0	0	0	0
TRUE	Empty	Cluster of pyruvate kinase PKM isoform a [Homo sapiens] (NP_002645.3)	NP_002645.3 [14]	58 kDa	0.307	0.315	0.0546	0.0753	0
TRUE	Empty	quinone oxidoreductase isoform a [Homo sapiens]	NP_001123514.1 (+2)	35 kDa	0	0	0	0	0
TRUE	Empty	Cluster of rab GDP dissociation inhibitor beta isoform 1 [Homo sapiens] (NP_001485.2)	NP_001485.2 [3]	51 kDa	0.0719	0.124	0	0	0
TRUE	Empty	Cluster of ran-specific GTPase-activating protein isoform 1 [Homo sapiens] (NP_001265568.1)	NP_001265568.1 [4]	32 kDa	0	0	0	0	0
TRUE	Empty	Cluster of ras GTPase-activating protein-binding protein 1 [Homo sapiens] (NP_005745.1)	NP_005745.1 [16]	52 kDa	0	0	0	0	0
TRUE	Empty	ras-related protein Rab-7a [Homo sapiens]	NP_004628.4	23 kDa	0	0.13	0	0	0
TRUE	Empty	Cluster of ras-related protein Rab-10 [Homo sapiens] (NP_057215.3)	NP_057215.3 [11]	23 kDa	0	0	0	0	0
TRUE	Empty	receptor of activated protein C kinase 1 [Homo sapiens]	NP_006089.1	35 kDa	0.233	0.315	0	0	0
TRUE	Empty	regulator of chromosome condensation isoform a [Homo sapiens]	NP_001041659.1 (+3)	48 kDa	0	0	0	0	0
TRUE	Empty	reticulocalbin-1 precursor [Homo sapiens]	NP_002892.1	39 kDa	0	0	0	0	0
TRUE	Empty	rho GDP-dissociation inhibitor 1 isoform a [Homo sapiens]	NP_001172006.1 (+5)	23 kDa	0	0	0	0	0
TRUE	Empty	ribonucleoside-diphosphate reductase large subunit isoform 1 [Homo sapiens]	NP_001024.1	90 kDa	0	0	0	0	0
TRUE	Empty	ribose-phosphate pyrophosphokinase 1 isoform 1 [Homo sapiens]	NP_002755.1 (+1)	35 kDa	0	0	0	0	0
TRUE	Empty	ribosome biogenesis protein BRX1 homolog [Homo sapiens]	NP_060791.3	41 kDa	0	0	0	0	0
TRUE	Empty	Cluster of RNA-binding motif protein, X chromosome isoform 1 [Homo sapiens] (NP_002130.2)	NP_002130.2 [3]	42 kDa	0	0	0	0	0
TRUE	Empty	RNA-binding protein EWS isoform 3 [Homo sapiens]	NP_001156757.1 (+28)	68 kDa	0	0	0	0	0
TRUE	Empty	Cluster of RNA-binding protein FUS isoform 2 [Homo sapiens] (NP_001164105.1)	NP_001164105.1 [10]	53 kDa	0	0.0781	0	0	0
TRUE	Empty	ruvB-like 1 isoform 1 [Homo sapiens]	NP_003698.1	50 kDa	0	0	0	0	0
TRUE	Empty	ruvB-like 2 isoform 1 [Homo sapiens]	NP_006657.1	51 kDa	0	0	0	0	0
TRUE	Empty	S-adenosylmethionine synthase isoform type-2 [Homo sapiens]	NP_005902.1	44 kDa	0	0	0	0	0
TRUE	Empty	S-formylglutathione hydrolase [Homo sapiens]	NP_001975.1 (+2)	31 kDa	0	0	0	0	0
TRUE	Empty	S-methyl-5'-thioadenosine phosphorylase [Homo sapiens]	NP_002442.2	31 kDa	0	0.134	0	0	0
TRUE	Empty	SAV_STRAV RecName: Full=Streptavidin; Flags: Precursor	P22629.1	19 kDa	0.377	0.377	0.377	0.377	0.377
TRUE	Empty	septin-2 isoform a [Homo sapiens]	NP_001008491.1 (+39)	41 kDa	0	0.0582	0	0	0
TRUE	Empty	Cluster of septin-7 isoform 2 [Homo sapiens] (NP_001011553.2)	NP_001011553.2 [15]	51 kDa	0	0	0	0	0
TRUE	Empty	Cluster of serine hydroxymethyltransferase, mitochondrial isoform 3 [Homo sapiens] (NP_001159829.1)	NP_001159829.1 [10]	53 kDa	0.0518	0.137	0	0	0
TRUE	Empty	serine--tRNA ligase, cytoplasmic isoform b [Homo sapiens]	NP_001317598.1 (+1)	61 kDa	0	0.0373	0	0	0
TRUE	Empty	serine-threonine kinase receptor-associated protein [Homo sapiens]	NP_009109.3	38 kDa	0	0	0	0	0
TRUE	Empty	serine/arginine repetitive matrix protein 2 [Homo sapiens]	NP_057417.3 (+1)	300 kDa	0	0	0	0	0
TRUE	Empty	serine/arginine-rich splicing factor 2 [Homo sapiens]	NP_001182356.1 (+2)	25 kDa	0	0.113	0	0	0
TRUE	Empty	serine/arginine-rich splicing factor 3 [Homo sapiens]	NP_003008.1	19 kDa	0	0	0	0	0
TRUE	Empty	Cluster of serine/arginine-rich splicing factor 6 [Homo sapiens] (NP_006266.2)	NP_006266.2 [8]	40 kDa	0	0	0	0	0
TRUE	Empty	serine/threonine-protein phosphatase 2A catalytic subunit alpha isoform isoform 1 [Homo sapiens]	NP_002706.1	36 kDa	0	0.172	0	0	0
TRUE	Empty	serine/threonine-protein phosphatase PP1-beta catalytic subunit isoform 1 [Homo sapiens]	NP_002700.1 (+1)	37 kDa	0	0	0	0	0
TRUE	Empty	serpin B6 isoform b [Homo sapiens]	NP_001182220.2 (+13)	43 kDa	0	0	0	0	0
TRUE	Empty	serpin H1 precursor [Homo sapiens]	NP_001193943.1 (+2)	46 kDa	0	0.153	0	0	0
TRUE	Empty	SH3 domain-binding glutamic acid-rich-like protein [Homo sapiens]	NP_003013.1	13 kDa	0	0.272	0	0	0
TRUE	Empty	signal recognition particle 9 kDa protein isoform 2 [Homo sapiens]	NP_003124.1	10 kDa	0	0	0	0	0
TRUE	Empty	single-stranded DNA-binding protein, mitochondrial precursor [Homo sapiens]	NP_001243439.1 (+4)	17 kDa	0	0	0	0	0
TRUE	Empty	small nuclear ribonucleoprotein Sm D1 isoform 1 [Homo sapiens]	NP_008869.1	13 kDa	0	0	0	0	0
TRUE	Empty	small nuclear ribonucleoprotein Sm D2 isoform 1 [Homo sapiens]	NP_004588.1 (+1)	14 kDa	0	0	0	0	0
TRUE	Empty	small nuclear ribonucleoprotein Sm D3 [Homo sapiens]	NP_001265585.1 (+1)	14 kDa	0	0.151	0	0	0
TRUE	Empty	small nuclear ribonucleoprotein-associated protein N [Homo sapiens]	NP_001336383.1 (+16)	25 kDa	0	0	0	0	0
TRUE	Empty	sorbitol dehydrogenase [Homo sapiens]	NP_003095.2	38 kDa	0	0	0	0	0
TRUE	Empty	spectrin alpha chain, non-erythrocytic 1 isoform 1 [Homo sapiens]	NP_001123910.1 (+15)	285 kDa	0	0.0384	0	0	0
TRUE	Empty	spermidine synthase [Homo sapiens]	NP_003123.2	34 kDa	0	0	0	0	0
TRUE	Empty	splicing factor 3B subunit 2 [Homo sapiens]	NP_006833.2 (+3)	100 kDa	0	0	0	0	0
TRUE	Empty	splicing factor 3B subunit 3 [Homo sapiens]	NP_036558.3	136 kDa	0	0	0	0	0
TRUE	Empty	splicing factor, proline- and glutamine-rich [Homo sapiens]	NP_005057.1 (+4)	76 kDa	0	0.0453	0	0	0
TRUE	Empty	stathmin isoform b [Homo sapiens]	NP_001138926.1 (+3)	20 kDa	0	0	0	0	0
TRUE	Empty	stress-70 protein, mitochondrial precursor [Homo sapiens]	NP_004125.3	74 kDa	0.168	0.258	0	0	0
TRUE	Empty	stress-induced-phosphoprotein 1 isoform a [Homo sapiens]	NP_001269581.1 (+1)	68 kDa	0.039	0.0678	0	0	0
TRUE	Empty	succinate dehydrogenase [ubiquinone] flavoprotein subunit, mitochondrial isoform 1 [Homo sapiens]	NP_004159.2 (+2)	73 kDa	0	0	0	0	0
TRUE	Empty	succinyl-CoA:3-ketoacid coenzyme A transferase 1, mitochondrial precursor [Homo sapiens]	NP_000427.1	56 kDa	0	0	0	0	0
TRUE	Empty	SUMO-activating enzyme subunit 2 [Homo sapiens]	NP_005490.1 (+1)	71 kDa	0	0	0	0	0
TRUE	Empty	superoxide dismutase [Mn], mitochondrial isoform A precursor [Homo sapiens]	NP_000627.2 (+4)	25 kDa	0	0	0	0	0
TRUE	Empty	suprabasin isoform 1 precursor [Homo sapiens]	NP_001159506.1 (+3)	61 kDa	0	0	0	0	0.0678
TRUE	Empty	T-complex protein 1 subunit alpha isoform a [Homo sapiens]	NP_110379.2	60 kDa	0	0	0	0	0
TRUE	Empty	T-complex protein 1 subunit beta isoform 1 [Homo sapiens]	NP_006422.1	57 kDa	0	0	0	0	0
TRUE	Empty	T-complex protein 1 subunit delta isoform b [Homo sapiens]	NP_001243650.1 (+1)	55 kDa	0	0	0	0	0
TRUE	Empty	T-complex protein 1 subunit epsilon isoform c [Homo sapiens]	NP_001293083.1 (+1)	54 kDa	0	0	0	0	0
TRUE	Empty	T-complex protein 1 subunit eta isoform d [Homo sapiens]	NP_001159757.1 (+3)	55 kDa	0	0	0	0	0
TRUE	Empty	T-complex protein 1 subunit gamma isoform c [Homo sapiens]	NP_001008800.1	56 kDa	0	0	0	0	0
TRUE	Empty	T-complex protein 1 subunit theta isoform 1 [Homo sapiens]	NP_006576.2	60 kDa	0	0	0	0	0
TRUE	Empty	T-complex protein 1 subunit zeta isoform a [Homo sapiens]	NP_001753.1	58 kDa	0	0	0	0	0
TRUE	Empty	talin-1 [Homo sapiens]	NP_006280.3	270 kDa	0	0	0	0	0
TRUE	Empty	thimet oligopeptidase [Homo sapiens]	NP_003240.1 (+1)	79 kDa	0	0	0	0	0
TRUE	Empty	thioredoxin domain-containing protein 5 isoform 3 [Homo sapiens]	NP_001139021.1 (+1)	36 kDa	0	0.0556	0	0	0
TRUE	Empty	thioredoxin domain-containing protein 17 [Homo sapiens]	NP_116120.1	14 kDa	0	0	0	0	0
TRUE	Empty	thioredoxin isoform 1 [Homo sapiens]	NP_003320.2	12 kDa	0	0	0	0	0
TRUE	Empty	thioredoxin reductase 1, cytoplasmic isoform 5 [Homo sapiens]	NP_001087240.1 (+5)	71 kDa	0	0	0	0	0
TRUE	Empty	thioredoxin-dependent peroxide reductase, mitochondrial isoform a precursor [Homo sapiens]	NP_006784.1	28 kDa	0	0	0	0	0
TRUE	Empty	threonine--tRNA ligase, cytoplasmic isoform 1 [Homo sapiens]	NP_001245366.1 (+1)	83 kDa	0	0	0	0	0
TRUE	Empty	thymidylate synthase [Homo sapiens]	NP_001062.1 (+1)	36 kDa	0	0	0	0	0
TRUE	Empty	transaldolase [Homo sapiens]	NP_006746.1	38 kDa	0	0	0	0	0
TRUE	Empty	transcription factor BTF3 isoform A [Homo sapiens]	NP_001032726.1 (+1)	22 kDa	0	0	0	0	0
TRUE	Empty	transcription intermediary factor 1-beta [Homo sapiens]	NP_005753.1	89 kDa	0	0	0	0	0
TRUE	Empty	transferrin receptor protein 1 isoform 1 [Homo sapiens]	NP_001121620.1 (+1)	85 kDa	0	0	0	0	0
TRUE	Empty	transforming protein RhoA isoform 1 precursor [Homo sapiens]	NP_001300870.1 (+2)	22 kDa	0	0.109	0	0	0
TRUE	Empty	transgelin [Homo sapiens]	NP_001001522.1 (+1)	23 kDa	0.164	0.348	0	0	0
TRUE	Empty	transgelin-2 isoform b [Homo sapiens]	NP_001264152.1 (+2)	22 kDa	0.317	0.317	0	0	0
TRUE	Empty	transitional endoplasmic reticulum ATPase isoform 1 [Homo sapiens]	NP_009057.1	89 kDa	0.187	0.205	0	0	0
TRUE	Empty	transketolase isoform 1 [Homo sapiens]	NP_001055.1 (+3)	68 kDa	0.0738	0.0883	0	0	0
TRUE	Empty	translationally-controlled tumor protein isoform 1 [Homo sapiens]	NP_001273201.1 (+1)	23 kDa	0	0	0	0	0
TRUE	Empty	treacle protein isoform b [Homo sapiens]	NP_000347.2 (+9)	144 kDa	0	0	0	0	0
TRUE	Empty	trifunctional purine biosynthetic protein adenosine-3 isoform 1 [Homo sapiens]	NP_000810.1 (+6)	108 kDa	0	0	0	0	0
TRUE	Empty	triosephosphate isomerase isoform 1 [Homo sapiens]	NP_000356.1 (+1)	27 kDa	0.217	0.217	0	0.124	0
TRUE	Empty	tRNA (cytosine(34)-C(5))-methyltransferase isoform 2 [Homo sapiens]	NP_001180384.1 (+1)	82 kDa	0	0	0	0	0
TRUE	Empty	Cluster of tropomyosin alpha-3 chain isoform Tpm3.1cy [Homo sapiens] (NP_705935.1)	NP_705935.1 [13]	29 kDa	0.581	0.581	0	0	0
TRUE	Empty	tryptophan--tRNA ligase, cytoplasmic isoform a [Homo sapiens]	NP_004175.2 (+11)	53 kDa	0	0	0	0	0
TRUE	Empty	Cluster of tubulin alpha-1B chain [Homo sapiens] (NP_006073.2)	NP_006073.2 [10]	50 kDa	0.384	0.326	0	0	0
TRUE	Empty	Cluster of tubulin beta chain isoform b [Homo sapiens] (NP_821133.1)	NP_821133.1 [9]	50 kDa	0.429	0.358	0	0	0
TRUE	Empty	tubulin-specific chaperone A isoform 2 [Homo sapiens]	NP_004598.1	13 kDa	0	0	0	0	0
TRUE	Empty	tyrosine--tRNA ligase, cytoplasmic [Homo sapiens]	NP_003671.1	59 kDa	0	0	0	0	0
TRUE	Empty	ubiquitin carboxyl-terminal hydrolase 19 isoform 5 [Homo sapiens]	NP_001338027.1 (+13)	151 kDa	0	0	0	0.0343	0
TRUE	Empty	ubiquitin-40S ribosomal protein S27a precursor [Homo sapiens]	NP_001129064.1 (+2)	18 kDa	0	0.186	0	0	0
TRUE	Empty	ubiquitin-like modifier-activating enzyme 1 [Homo sapiens]	NP_003325.2 (+8)	118 kDa	0	0	0	0	0
TRUE	Empty	UDP-glucose 6-dehydrogenase isoform 3 [Homo sapiens]	NP_001171630.1 (+2)	44 kDa	0	0.0479	0	0	0
TRUE	Empty	UMP-CMP kinase isoform a [Homo sapiens]	NP_057392.1	26 kDa	0	0	0	0	0
TRUE	Empty	UV excision repair protein RAD23 homolog B isoform 1 [Homo sapiens]	NP_002865.1	43 kDa	0	0	0	0	0
TRUE	Empty	vacuolar protein sorting-associated protein 35 [Homo sapiens]	NP_060676.2	92 kDa	0	0.0503	0	0	0
TRUE	Empty	very long-chain specific acyl-CoA dehydrogenase, mitochondrial isoform 1 precursor [Homo sapiens]	NP_000009.1 (+1)	70 kDa	0	0	0	0	0
TRUE	Empty	Cluster of vimentin [Homo sapiens] (NP_003371.2)	NP_003371.2 [9]	54 kDa	0.418	0.376	0	0	0
TRUE	Empty	vinculin isoform VCL [Homo sapiens]	NP_003364.1 (+1)	117 kDa	0.0338	0.102	0	0	0
TRUE	Empty	WD repeat-containing protein 1 isoform 1 [Homo sapiens]	NP_059830.1 (+1)	66 kDa	0.0578	0.183	0	0	0
TRUE	Empty	X-ray repair cross-complementing protein 5 [Homo sapiens]	NP_066964.1	83 kDa	0	0	0	0	0
TRUE	Empty	X-ray repair cross-complementing protein 6 isoform 1 [Homo sapiens]	NP_001275905.1 (+2)	70 kDa	0	0	0	0	0
TRUE	Empty	xaa-Pro aminopeptidase 1 isoform 2 [Homo sapiens]	NP_001161076.1 (+9)	72 kDa	0	0.0467	0	0	0
TRUE	Empty	Cluster of actin, cytoplasmic 1 [Homo sapiens] (NP_001092.1)	NP_001092.1 [15]	42 kDa	0.723	0.581	0.253	0.171	0.0907
